# Supplementary material for: Antibiotic Treatment in Patients Hospitalized for Nonsevere COVID-19
Source: JAMA Netw Open. 2025 May 19;8(5):e2511499. doi: 10.1001/jamanetworkopen.2025.11499 (PMC12090033; doi:10.1001/jamanetworkopen.2025.11499)
Supplement: Supplement 1. — eTable 1. ICD-10 Diagnosis Codes Always Requiring Antibiotics eTable 2. List of Immunomodulating Medications and Antibiotics [file jamanetwopen-e2511499-s001.xlsx]

## Sheet: Contents
eTable 1	ICD-10 diagnosis codes always requiring antibiotics
eTable 2	List of immunomodulating medications and antibiotics

## Sheet: eTable 1
dxcode	Full Description	Modified CCS Category
A01	Typhoid and paratyphoid fevers	Intestinal infection
A010	Typhoid fever	Intestinal infection
A0100	Typhoid fever, unspecified	Intestinal infection
A0101	Typhoid meningitis	Meningitis (except that caused by tuberculosis or sexually transmitted disease)
A0102	Typhoid fever with heart involvement	Bacterial infection; unspecified site
A0104	Typhoid arthritis	Infective arthritis and osteomyelitis (except that caused by tuberculosis or sexually transmitted disease)
A0105	Typhoid osteomyelitis	Infective arthritis and osteomyelitis (except that caused by tuberculosis or sexually transmitted disease)
A0109	Typhoid fever with other complications	Intestinal infection
A011	Paratyphoid fever A	Intestinal infection
A012	Paratyphoid fever B	Intestinal infection
A013	Paratyphoid fever C	Intestinal infection
A014	Paratyphoid fever, unspecified	Intestinal infection
A021	Salmonella sepsis	Septicemia (except in labor)
A0221	Salmonella meningitis	Meningitis (except that caused by tuberculosis or sexually transmitted disease)
A0223	Salmonella arthritis	Infective arthritis and osteomyelitis (except that caused by tuberculosis or sexually transmitted disease)
A0224	Salmonella osteomyelitis	Infective arthritis and osteomyelitis (except that caused by tuberculosis or sexually transmitted disease)
A0225	Salmonella pyelonephritis	Intestinal infection
A047	Enterocolitis due to Clostridium difficile	Intestinal infection
A0471	Enterocolitis due to Clostridium difficile, recurrent	Intestinal infection
A0472	Enterocolitis due to Clostridium difficile, not specified as recurrent	Intestinal infection
A06	Amebiasis	Intestinal infection
A060	Acute amebic dysentery	Intestinal infection
A061	Chronic intestinal amebiasis	Intestinal infection
A062	Amebic nondysenteric colitis	Intestinal infection
A063	Ameboma of intestine	Intestinal infection
A064	Amebic liver abscess	Intestinal infection
A065	Amebic lung abscess	Intestinal infection
A066	Amebic brain abscess	Intestinal infection
A067	Cutaneous amebiasis	Intestinal infection
A068	Amebic infection of other sites	Intestinal infection
A0681	Amebic cystitis	Intestinal infection
A0682	Other amebic genitourinary infections	Intestinal infection
A0689	Other amebic infections	Intestinal infection
A069	Amebiasis, unspecified	Intestinal infection
A15	Respiratory tuberculosis	Tuberculosis
A150	Tuberculosis of lung	Tuberculosis
A154	Tuberculosis of intrathoracic lymph nodes	Tuberculosis
A155	Tuberculosis of larynx, trachea and bronchus	Tuberculosis
A156	Tuberculous pleurisy	Tuberculosis
A157	Primary respiratory tuberculosis	Tuberculosis
A158	Other respiratory tuberculosis	Tuberculosis
A159	Respiratory tuberculosis unspecified	Tuberculosis
A17	Tuberculosis of nervous system	Tuberculosis
A170	Tuberculous meningitis	Tuberculosis
A171	Meningeal tuberculoma	Tuberculosis
A178	Other tuberculosis of nervous system	Tuberculosis
A1781	Tuberculoma of brain and spinal cord	Tuberculosis
A1782	Tuberculous meningoencephalitis	Tuberculosis
A1783	Tuberculous neuritis	Tuberculosis
A1789	Other tuberculosis of nervous system	Tuberculosis
A179	Tuberculosis of nervous system, unspecified	Tuberculosis
A18	Tuberculosis of other organs	Tuberculosis
A180	Tuberculosis of bones and joints	Tuberculosis
A1801	Tuberculosis of spine	Tuberculosis
A1802	Tuberculous arthritis of other joints	Tuberculosis
A1803	Tuberculosis of other bones	Tuberculosis
A1809	Other musculoskeletal tuberculosis	Tuberculosis
A181	Tuberculosis of genitourinary system	Tuberculosis
A1810	Tuberculosis of genitourinary system, unspecified	Tuberculosis
A1811	Tuberculosis of kidney and ureter	Tuberculosis
A1812	Tuberculosis of bladder	Tuberculosis
A1813	Tuberculosis of other urinary organs	Tuberculosis
A1814	Tuberculosis of prostate	Tuberculosis
A1815	Tuberculosis of other male genital organs	Tuberculosis
A1816	Tuberculosis of cervix	Tuberculosis
A1817	Tuberculous female pelvic inflammatory disease	Tuberculosis
A1818	Tuberculosis of other female genital organs	Tuberculosis
A182	Tuberculous peripheral lymphadenopathy	Tuberculosis
A183	Tuberculosis of intestines, peritoneum and mesenteric glands	Tuberculosis
A1831	Tuberculous peritonitis	Tuberculosis
A1832	Tuberculous enteritis	Tuberculosis
A1839	Retroperitoneal tuberculosis	Tuberculosis
A184	Tuberculosis of skin and subcutaneous tissue	Tuberculosis
A185	Tuberculosis of eye	Tuberculosis
A1850	Tuberculosis of eye, unspecified	Tuberculosis
A1851	Tuberculous episcleritis	Tuberculosis
A1852	Tuberculous keratitis	Tuberculosis
A1853	Tuberculous chorioretinitis	Tuberculosis
A1854	Tuberculous iridocyclitis	Tuberculosis
A1859	Other tuberculosis of eye	Tuberculosis
A186	Tuberculosis of (inner) (middle) ear	Tuberculosis
A187	Tuberculosis of adrenal glands	Tuberculosis
A188	Tuberculosis of other specified organs	Tuberculosis
A1881	Tuberculosis of thyroid gland	Tuberculosis
A1882	Tuberculosis of other endocrine glands	Tuberculosis
A1883	Tuberculosis of digestive tract organs, not elsewhere classified	Tuberculosis
A1884	Tuberculosis of heart	Tuberculosis
A1885	Tuberculosis of spleen	Tuberculosis
A1889	Tuberculosis of other sites	Tuberculosis
A19	Miliary tuberculosis	Tuberculosis
A190	Acute miliary tuberculosis of a single specified site	Tuberculosis
A191	Acute miliary tuberculosis of multiple sites	Tuberculosis
A192	Acute miliary tuberculosis, unspecified	Tuberculosis
A198	Other miliary tuberculosis	Tuberculosis
A199	Miliary tuberculosis, unspecified	Tuberculosis
A20	Plague	Bacterial infection; unspecified site
A200	Bubonic plague	Bacterial infection; unspecified site
A201	Cellulocutaneous plague	Skin and subcutaneous tissue infections
A203	Plague meningitis	Meningitis (except that caused by tuberculosis or sexually transmitted disease)
A207	Septicemic plague	Septicemia (except in labor)
A208	Other forms of plague	Bacterial infection; unspecified site
A209	Plague, unspecified	Bacterial infection; unspecified site
A21	Tularemia	Skin and subcutaneous tissue infections
A210	Ulceroglandular tularemia	Skin and subcutaneous tissue infections
A211	Oculoglandular tularemia	Inflammation; infection of eye (except that caused by tuberculosis or sexually transmitteddisease)
A213	Gastrointestinal tularemia	Intestinal infection
A217	Generalized tularemia	Bacterial infection; unspecified site
A218	Other forms of tularemia	Bacterial infection; unspecified site
A219	Tularemia, unspecified	Bacterial infection; unspecified site
A22	Anthrax	Bacterial infection; unspecified site
A220	Cutaneous anthrax	Skin and subcutaneous tissue infections
A222	Gastrointestinal anthrax	Intestinal infection
A227	Anthrax sepsis	Septicemia (except in labor)
A228	Other forms of anthrax	Bacterial infection; unspecified site
A229	Anthrax, unspecified	Bacterial infection; unspecified site
A23	Brucellosis	Bacterial infection; unspecified site
A230	Brucellosis due to Brucella melitensis	Bacterial infection; unspecified site
A231	Brucellosis due to Brucella abortus	Bacterial infection; unspecified site
A232	Brucellosis due to Brucella suis	Bacterial infection; unspecified site
A233	Brucellosis due to Brucella canis	Bacterial infection; unspecified site
A238	Other brucellosis	Bacterial infection; unspecified site
A239	Brucellosis, unspecified	Bacterial infection; unspecified site
A24	Glanders and melioidosis	Bacterial infection; unspecified site
A240	Glanders	Bacterial infection; unspecified site
A241	Acute and fulminating melioidosis	Bacterial infection; unspecified site
A242	Subacute and chronic melioidosis	Bacterial infection; unspecified site
A243	Other melioidosis	Bacterial infection; unspecified site
A249	Melioidosis, unspecified	Bacterial infection; unspecified site
A25	Rat-bite fevers	Bacterial infection; unspecified site
A250	Spirillosis	Bacterial infection; unspecified site
A251	Streptobacillosis	Bacterial infection; unspecified site
A259	Rat-bite fever, unspecified	Bacterial infection; unspecified site
A26	Erysipeloid	Bacterial infection; unspecified site
A260	Cutaneous erysipeloid	Bacterial infection; unspecified site
A267	Erysipelothrix sepsis	Septicemia (except in labor)
A268	Other forms of erysipeloid	Bacterial infection; unspecified site
A269	Erysipeloid, unspecified	Bacterial infection; unspecified site
A27	Leptospirosis	Other infections; including parasitic
A270	Leptospirosis icterohemorrhagica	Other infections; including parasitic
A278	Other forms of leptospirosis	Other infections; including parasitic
A2781	Aseptic meningitis in leptospirosis	Meningitis (except that caused by tuberculosis or sexually transmitted disease)
A2789	Other forms of leptospirosis	Bacterial infection; unspecified site
A279	Leptospirosis, unspecified	Other infections; including parasitic
A28	Other zoonotic bacterial diseases, not elsewhere classified	Bacterial infection; unspecified site
A280	Pasteurellosis	Bacterial infection; unspecified site
A281	Cat-scratch disease	Bacterial infection; unspecified site
A282	Extraintestinal yersiniosis	Bacterial infection; unspecified site
A288	Other specified zoonotic bacterial diseases, not elsewhere classified	Bacterial infection; unspecified site
A289	Zoonotic bacterial disease, unspecified	Bacterial infection; unspecified site
A30	Leprosy [Hansen's disease]	Bacterial infection; unspecified site
A300	Indeterminate leprosy	Bacterial infection; unspecified site
A301	Tuberculoid leprosy	Bacterial infection; unspecified site
A302	Borderline tuberculoid leprosy	Bacterial infection; unspecified site
A303	Borderline leprosy	Bacterial infection; unspecified site
A304	Borderline lepromatous leprosy	Bacterial infection; unspecified site
A305	Lepromatous leprosy	Bacterial infection; unspecified site
A308	Other forms of leprosy	Bacterial infection; unspecified site
A309	Leprosy, unspecified	Bacterial infection; unspecified site
A31	Infection due to other mycobacteria	Bacterial infection; unspecified site
A311	Cutaneous mycobacterial infection	Skin and subcutaneous tissue infections
A312	Disseminated mycobacterium avium-intracellulare complex (DMAC)	Bacterial infection; unspecified site
A318	Other mycobacterial infections	Bacterial infection; unspecified site
A319	Mycobacterial infection, unspecified	Bacterial infection; unspecified site
A32	Listeriosis	Bacterial infection; unspecified site
A320	Cutaneous listeriosis	Bacterial infection; unspecified site
A321	Listerial meningitis and meningoencephalitis	Meningitis (except that caused by tuberculosis or sexually transmitted disease)
A3211	Listerial meningitis	Meningitis (except that caused by tuberculosis or sexually transmitted disease)
A3212	Listerial meningoencephalitis	Encephalitis (except that caused by tuberculosis or sexually transmitted disease)
A327	Listerial sepsis	Septicemia (except in labor)
A328	Other forms of listeriosis	Bacterial infection; unspecified site
A3281	Oculoglandular listeriosis	Bacterial infection; unspecified site
A3282	Listerial endocarditis	Bacterial infection; unspecified site
A3289	Other forms of listeriosis	Bacterial infection; unspecified site
A329	Listeriosis, unspecified	Bacterial infection; unspecified site
A33	Tetanus neonatorum	Other perinatal conditions
A34	Obstetrical tetanus	Other complications of birth; puerperium affecting management of mother
A35	Other tetanus	Bacterial infection; unspecified site
A36	Diphtheria	Bacterial infection; unspecified site
A360	Pharyngeal diphtheria	Other upper respiratory infections
A361	Nasopharyngeal diphtheria	Other upper respiratory infections
A362	Laryngeal diphtheria	Other upper respiratory infections
A363	Cutaneous diphtheria	Skin and subcutaneous tissue infections
A368	Other diphtheria	Bacterial infection; unspecified site
A3681	Diphtheritic cardiomyopathy	Peri-; endo-; and myocarditis; cardiomyopathy (except that caused by tuberculosis or sexually transmitted disease)
A3682	Diphtheritic radiculomyelitis	Bacterial infection; unspecified site
A3683	Diphtheritic polyneuritis	Bacterial infection; unspecified site
A3684	Diphtheritic tubulo-interstitial nephropathy	Bacterial infection; unspecified site
A3685	Diphtheritic cystitis	Urinary tract infections
A3686	Diphtheritic conjunctivitis	Inflammation; infection of eye (except that caused by tuberculosis or sexually transmitteddisease)
A3689	Other diphtheritic complications	Bacterial infection; unspecified site
A369	Diphtheria, unspecified	Bacterial infection; unspecified site
A37	Whooping cough	Bacterial infection; unspecified site
A370	Whooping cough due to Bordetella pertussis	Bacterial infection; unspecified site
A3700	Whooping cough due to Bordetella pertussis without pneumonia	Bacterial infection; unspecified site
A371	Whooping cough due to Bordetella parapertussis	Bacterial infection; unspecified site
A3710	Whooping cough due to Bordetella parapertussis without pneumonia	Bacterial infection; unspecified site
A378	Whooping cough due to other Bordetella species	Bacterial infection; unspecified site
A3780	Whooping cough due to other Bordetella species without pneumonia	Bacterial infection; unspecified site
A3781	Whooping cough due to other Bordetella species with pneumonia	Bacterial infection; unspecified site
A379	Whooping cough, unspecified species	Bacterial infection; unspecified site
A3790	Whooping cough, unspecified species without pneumonia	Bacterial infection; unspecified site
A3791	Whooping cough, unspecified species with pneumonia	Bacterial infection; unspecified site
A38	Scarlet fever	Bacterial infection; unspecified site
A380	Scarlet fever with otitis media	Bacterial infection; unspecified site
A381	Scarlet fever with myocarditis	Peri-; endo-; and myocarditis; cardiomyopathy (except that caused by tuberculosis or sexually transmitted disease)
A388	Scarlet fever with other complications	Bacterial infection; unspecified site
A389	Scarlet fever, uncomplicated	Bacterial infection; unspecified site
A39	Meningococcal infection	Bacterial infection; unspecified site
A390	Meningococcal meningitis	Meningitis (except that caused by tuberculosis or sexually transmitted disease)
A391	Waterhouse-Friderichsen syndrome	Bacterial infection; unspecified site
A392	Acute meningococcemia	Septicemia (except in labor)
A393	Chronic meningococcemia	Septicemia (except in labor)
A394	Meningococcemia, unspecified	Septicemia (except in labor)
A395	Meningococcal heart disease	Peri-; endo-; and myocarditis; cardiomyopathy (except that caused by tuberculosis or sexually transmitted disease)
A3950	Meningococcal carditis, unspecified	Peri-; endo-; and myocarditis; cardiomyopathy (except that caused by tuberculosis or sexually transmitted disease)
A3951	Meningococcal endocarditis	Peri-; endo-; and myocarditis; cardiomyopathy (except that caused by tuberculosis or sexually transmitted disease)
A3952	Meningococcal myocarditis	Peri-; endo-; and myocarditis; cardiomyopathy (except that caused by tuberculosis or sexually transmitted disease)
A3953	Meningococcal pericarditis	Peri-; endo-; and myocarditis; cardiomyopathy (except that caused by tuberculosis or sexually transmitted disease)
A398	Other meningococcal infections	Bacterial infection; unspecified site
A3981	Meningococcal encephalitis	Encephalitis (except that caused by tuberculosis or sexually transmitted disease)
A3982	Meningococcal retrobulbar neuritis	Bacterial infection; unspecified site
A3983	Meningococcal arthritis	Infective arthritis and osteomyelitis (except that caused by tuberculosis or sexually transmitted disease)
A3984	Postmeningococcal arthritis	Infective arthritis and osteomyelitis (except that caused by tuberculosis or sexually transmitted disease)
A3989	Other meningococcal infections	Bacterial infection; unspecified site
A399	Meningococcal infection, unspecified	Bacterial infection; unspecified site
A40	Streptococcal sepsis	Septicemia (except in labor)
A400	Sepsis due to streptococcus, group A	Septicemia (except in labor)
A401	Sepsis due to streptococcus, group B	Septicemia (except in labor)
A403	Sepsis due to Streptococcus pneumoniae	Septicemia (except in labor)
A408	Other streptococcal sepsis	Septicemia (except in labor)
A409	Streptococcal sepsis, unspecified	Septicemia (except in labor)
A41	Other sepsis	Septicemia (except in labor)
A410	Sepsis due to Staphylococcus aureus	Septicemia (except in labor)
A4101	Sepsis due to Methicillin susceptible Staphylococcus aureus	Septicemia (except in labor)
A4102	Sepsis due to Methicillin resistant Staphylococcus aureus	Septicemia (except in labor)
A411	Sepsis due to other specified staphylococcus	Septicemia (except in labor)
A412	Sepsis due to unspecified staphylococcus	Septicemia (except in labor)
A413	Sepsis due to Hemophilus influenzae	Septicemia (except in labor)
A414	Sepsis due to anaerobes	Septicemia (except in labor)
A415	Sepsis due to other Gram-negative organisms	Septicemia (except in labor)
A4150	Gram-negative sepsis, unspecified	Septicemia (except in labor)
A4151	Sepsis due to Escherichia coli [E. coli]	Septicemia (except in labor)
A4152	Sepsis due to Pseudomonas	Septicemia (except in labor)
A4153	Sepsis due to Serratia	Septicemia (except in labor)
A4159	Other Gram-negative sepsis	Septicemia (except in labor)
A418	Other specified sepsis	Septicemia (except in labor)
A4181	Sepsis due to Enterococcus	Septicemia (except in labor)
A4189	Other specified sepsis	Septicemia (except in labor)
A419	Sepsis, unspecified organism	Septicemia (except in labor)
A42	Actinomycosis	Bacterial infection; unspecified site
A420	Pulmonary actinomycosis	Bacterial infection; unspecified site
A421	Abdominal actinomycosis	Bacterial infection; unspecified site
A422	Cervicofacial actinomycosis	Bacterial infection; unspecified site
A427	Actinomycotic sepsis	Septicemia (except in labor)
A428	Other forms of actinomycosis	Bacterial infection; unspecified site
A4281	Actinomycotic meningitis	Meningitis (except that caused by tuberculosis or sexually transmitted disease)
A4282	Actinomycotic encephalitis	Encephalitis (except that caused by tuberculosis or sexually transmitted disease)
A4289	Other forms of actinomycosis	Bacterial infection; unspecified site
A429	Actinomycosis, unspecified	Bacterial infection; unspecified site
A43	Nocardiosis	Bacterial infection; unspecified site
A431	Cutaneous nocardiosis	Skin and subcutaneous tissue infections
A438	Other forms of nocardiosis	Bacterial infection; unspecified site
A439	Nocardiosis, unspecified	Bacterial infection; unspecified site
A44	Bartonellosis	Bacterial infection; unspecified site
A440	Systemic bartonellosis	Bacterial infection; unspecified site
A441	Cutaneous and mucocutaneous bartonellosis	Bacterial infection; unspecified site
A448	Other forms of bartonellosis	Bacterial infection; unspecified site
A449	Bartonellosis, unspecified	Bacterial infection; unspecified site
A46	Erysipelas	Skin and subcutaneous tissue infections
A480	Gas gangrene	Bacterial infection; unspecified site
A482	Nonpneumonic Legionnaires' disease [Pontiac fever]	Bacterial infection; unspecified site
A483	Toxic shock syndrome	Bacterial infection; unspecified site
A484	Brazilian purpuric fever	Bacterial infection; unspecified site
A4852	Wound botulism	Bacterial infection; unspecified site
A490	Staphylococcal infection, unspecified site	Bacterial infection; unspecified site
A4901	Methicillin susceptible Staphylococcus aureus infection, unspecified site	Bacterial infection; unspecified site
A4902	Methicillin resistant Staphylococcus aureus infection, unspecified site	Bacterial infection; unspecified site
A491	Streptococcal infection, unspecified site	Bacterial infection; unspecified site
A492	Hemophilus influenzae infection, unspecified site	Bacterial infection; unspecified site
A493	Mycoplasma infection, unspecified site	Bacterial infection; unspecified site
A50	Congenital syphilis	Sexually transmitted infections (not HIV or hepatitis)
A500	Early congenital syphilis, symptomatic	Sexually transmitted infections (not HIV or hepatitis)
A5001	Early congenital syphilitic oculopathy	Sexually transmitted infections (not HIV or hepatitis)
A5002	Early congenital syphilitic osteochondropathy	Sexually transmitted infections (not HIV or hepatitis)
A5003	Early congenital syphilitic pharyngitis	Sexually transmitted infections (not HIV or hepatitis)
A5004	Early congenital syphilitic pneumonia	Sexually transmitted infections (not HIV or hepatitis)
A5005	Early congenital syphilitic rhinitis	Sexually transmitted infections (not HIV or hepatitis)
A5006	Early cutaneous congenital syphilis	Sexually transmitted infections (not HIV or hepatitis)
A5007	Early mucocutaneous congenital syphilis	Sexually transmitted infections (not HIV or hepatitis)
A5008	Early visceral congenital syphilis	Sexually transmitted infections (not HIV or hepatitis)
A5009	Other early congenital syphilis, symptomatic	Sexually transmitted infections (not HIV or hepatitis)
A501	Early congenital syphilis, latent	Sexually transmitted infections (not HIV or hepatitis)
A502	Early congenital syphilis, unspecified	Sexually transmitted infections (not HIV or hepatitis)
A503	Late congenital syphilitic oculopathy	Sexually transmitted infections (not HIV or hepatitis)
A5030	Late congenital syphilitic oculopathy, unspecified	Sexually transmitted infections (not HIV or hepatitis)
A5031	Late congenital syphilitic interstitial keratitis	Sexually transmitted infections (not HIV or hepatitis)
A5032	Late congenital syphilitic chorioretinitis	Sexually transmitted infections (not HIV or hepatitis)
A5039	Other late congenital syphilitic oculopathy	Sexually transmitted infections (not HIV or hepatitis)
A504	Late congenital neurosyphilis [juvenile neurosyphilis]	Sexually transmitted infections (not HIV or hepatitis)
A5040	Late congenital neurosyphilis, unspecified	Sexually transmitted infections (not HIV or hepatitis)
A5041	Late congenital syphilitic meningitis	Sexually transmitted infections (not HIV or hepatitis)
A5042	Late congenital syphilitic encephalitis	Sexually transmitted infections (not HIV or hepatitis)
A5043	Late congenital syphilitic polyneuropathy	Sexually transmitted infections (not HIV or hepatitis)
A5044	Late congenital syphilitic optic nerve atrophy	Sexually transmitted infections (not HIV or hepatitis)
A5045	Juvenile general paresis	Sexually transmitted infections (not HIV or hepatitis)
A5049	Other late congenital neurosyphilis	Sexually transmitted infections (not HIV or hepatitis)
A505	Other late congenital syphilis, symptomatic	Sexually transmitted infections (not HIV or hepatitis)
A5051	Clutton's joints	Sexually transmitted infections (not HIV or hepatitis)
A5052	Hutchinson's teeth	Sexually transmitted infections (not HIV or hepatitis)
A5053	Hutchinson's triad	Sexually transmitted infections (not HIV or hepatitis)
A5054	Late congenital cardiovascular syphilis	Sexually transmitted infections (not HIV or hepatitis)
A5055	Late congenital syphilitic arthropathy	Sexually transmitted infections (not HIV or hepatitis)
A5056	Late congenital syphilitic osteochondropathy	Sexually transmitted infections (not HIV or hepatitis)
A5057	Syphilitic saddle nose	Sexually transmitted infections (not HIV or hepatitis)
A5059	Other late congenital syphilis, symptomatic	Sexually transmitted infections (not HIV or hepatitis)
A506	Late congenital syphilis, latent	Sexually transmitted infections (not HIV or hepatitis)
A507	Late congenital syphilis, unspecified	Sexually transmitted infections (not HIV or hepatitis)
A509	Congenital syphilis, unspecified	Sexually transmitted infections (not HIV or hepatitis)
A51	Early syphilis	Sexually transmitted infections (not HIV or hepatitis)
A510	Primary genital syphilis	Sexually transmitted infections (not HIV or hepatitis)
A511	Primary anal syphilis	Sexually transmitted infections (not HIV or hepatitis)
A512	Primary syphilis of other sites	Sexually transmitted infections (not HIV or hepatitis)
A513	Secondary syphilis of skin and mucous membranes	Sexually transmitted infections (not HIV or hepatitis)
A5131	Condyloma latum	Sexually transmitted infections (not HIV or hepatitis)
A5132	Syphilitic alopecia	Sexually transmitted infections (not HIV or hepatitis)
A5139	Other secondary syphilis of skin	Sexually transmitted infections (not HIV or hepatitis)
A514	Other secondary syphilis	Sexually transmitted infections (not HIV or hepatitis)
A5141	Secondary syphilitic meningitis	Sexually transmitted infections (not HIV or hepatitis)
A5142	Secondary syphilitic female pelvic disease	Sexually transmitted infections (not HIV or hepatitis)
A5143	Secondary syphilitic oculopathy	Sexually transmitted infections (not HIV or hepatitis)
A5144	Secondary syphilitic nephritis	Sexually transmitted infections (not HIV or hepatitis)
A5145	Secondary syphilitic hepatitis	Sexually transmitted infections (not HIV or hepatitis)
A5146	Secondary syphilitic osteopathy	Sexually transmitted infections (not HIV or hepatitis)
A5149	Other secondary syphilitic conditions	Sexually transmitted infections (not HIV or hepatitis)
A515	Early syphilis, latent	Sexually transmitted infections (not HIV or hepatitis)
A519	Early syphilis, unspecified	Sexually transmitted infections (not HIV or hepatitis)
A52	Late syphilis	Sexually transmitted infections (not HIV or hepatitis)
A520	Cardiovascular and cerebrovascular syphilis	Sexually transmitted infections (not HIV or hepatitis)
A5200	Cardiovascular syphilis, unspecified	Sexually transmitted infections (not HIV or hepatitis)
A5201	Syphilitic aneurysm of aorta	Sexually transmitted infections (not HIV or hepatitis)
A5202	Syphilitic aortitis	Sexually transmitted infections (not HIV or hepatitis)
A5203	Syphilitic endocarditis	Sexually transmitted infections (not HIV or hepatitis)
A5204	Syphilitic cerebral arteritis	Sexually transmitted infections (not HIV or hepatitis)
A5205	Other cerebrovascular syphilis	Sexually transmitted infections (not HIV or hepatitis)
A5206	Other syphilitic heart involvement	Sexually transmitted infections (not HIV or hepatitis)
A5209	Other cardiovascular syphilis	Sexually transmitted infections (not HIV or hepatitis)
A521	Symptomatic neurosyphilis	Sexually transmitted infections (not HIV or hepatitis)
A5210	Symptomatic neurosyphilis, unspecified	Sexually transmitted infections (not HIV or hepatitis)
A5211	Tabes dorsalis	Sexually transmitted infections (not HIV or hepatitis)
A5212	Other cerebrospinal syphilis	Sexually transmitted infections (not HIV or hepatitis)
A5213	Late syphilitic meningitis	Sexually transmitted infections (not HIV or hepatitis)
A5214	Late syphilitic encephalitis	Sexually transmitted infections (not HIV or hepatitis)
A5215	Late syphilitic neuropathy	Sexually transmitted infections (not HIV or hepatitis)
A5216	Charcot's arthropathy (tabetic)	Sexually transmitted infections (not HIV or hepatitis)
A5217	General paresis	Sexually transmitted infections (not HIV or hepatitis)
A5219	Other symptomatic neurosyphilis	Sexually transmitted infections (not HIV or hepatitis)
A522	Asymptomatic neurosyphilis	Sexually transmitted infections (not HIV or hepatitis)
A523	Neurosyphilis, unspecified	Sexually transmitted infections (not HIV or hepatitis)
A527	Other symptomatic late syphilis	Sexually transmitted infections (not HIV or hepatitis)
A5271	Late syphilitic oculopathy	Sexually transmitted infections (not HIV or hepatitis)
A5272	Syphilis of lung and bronchus	Sexually transmitted infections (not HIV or hepatitis)
A5273	Symptomatic late syphilis of other respiratory organs	Sexually transmitted infections (not HIV or hepatitis)
A5274	Syphilis of liver and other viscera	Sexually transmitted infections (not HIV or hepatitis)
A5275	Syphilis of kidney and ureter	Sexually transmitted infections (not HIV or hepatitis)
A5276	Other genitourinary symptomatic late syphilis	Sexually transmitted infections (not HIV or hepatitis)
A5277	Syphilis of bone and joint	Sexually transmitted infections (not HIV or hepatitis)
A5278	Syphilis of other musculoskeletal tissue	Sexually transmitted infections (not HIV or hepatitis)
A5279	Other symptomatic late syphilis	Sexually transmitted infections (not HIV or hepatitis)
A528	Late syphilis, latent	Sexually transmitted infections (not HIV or hepatitis)
A529	Late syphilis, unspecified	Sexually transmitted infections (not HIV or hepatitis)
A53	Other and unspecified syphilis	Sexually transmitted infections (not HIV or hepatitis)
A530	Latent syphilis, unspecified as early or late	Sexually transmitted infections (not HIV or hepatitis)
A539	Syphilis, unspecified	Sexually transmitted infections (not HIV or hepatitis)
A54	Gonococcal infection	Sexually transmitted infections (not HIV or hepatitis)
A540	Gonococcal infection of lower genitourinary tract without periurethral or accessory gland abscess	Sexually transmitted infections (not HIV or hepatitis)
A5400	Gonococcal infection of lower genitourinary tract, unspecified	Sexually transmitted infections (not HIV or hepatitis)
A5401	Gonococcal cystitis and urethritis, unspecified	Sexually transmitted infections (not HIV or hepatitis)
A5402	Gonococcal vulvovaginitis, unspecified	Sexually transmitted infections (not HIV or hepatitis)
A5403	Gonococcal cervicitis, unspecified	Sexually transmitted infections (not HIV or hepatitis)
A5409	Other gonococcal infection of lower genitourinary tract	Sexually transmitted infections (not HIV or hepatitis)
A541	Gonococcal infection of lower genitourinary tract with periurethral and accessory gland abscess	Sexually transmitted infections (not HIV or hepatitis)
A542	Gonococcal pelviperitonitis and other gonococcal genitourinary infection	Sexually transmitted infections (not HIV or hepatitis)
A5421	Gonococcal infection of kidney and ureter	Sexually transmitted infections (not HIV or hepatitis)
A5422	Gonococcal prostatitis	Sexually transmitted infections (not HIV or hepatitis)
A5423	Gonococcal infection of other male genital organs	Sexually transmitted infections (not HIV or hepatitis)
A5424	Gonococcal female pelvic inflammatory disease	Sexually transmitted infections (not HIV or hepatitis)
A5429	Other gonococcal genitourinary infections	Sexually transmitted infections (not HIV or hepatitis)
A543	Gonococcal infection of eye	Sexually transmitted infections (not HIV or hepatitis)
A5430	Gonococcal infection of eye, unspecified	Sexually transmitted infections (not HIV or hepatitis)
A5431	Gonococcal conjunctivitis	Sexually transmitted infections (not HIV or hepatitis)
A5432	Gonococcal iridocyclitis	Sexually transmitted infections (not HIV or hepatitis)
A5433	Gonococcal keratitis	Sexually transmitted infections (not HIV or hepatitis)
A5439	Other gonococcal eye infection	Sexually transmitted infections (not HIV or hepatitis)
A544	Gonococcal infection of musculoskeletal system	Sexually transmitted infections (not HIV or hepatitis)
A5440	Gonococcal infection of musculoskeletal system, unspecified	Sexually transmitted infections (not HIV or hepatitis)
A5441	Gonococcal spondylopathy	Sexually transmitted infections (not HIV or hepatitis)
A5442	Gonococcal arthritis	Sexually transmitted infections (not HIV or hepatitis)
A5443	Gonococcal osteomyelitis	Sexually transmitted infections (not HIV or hepatitis)
A5449	Gonococcal infection of other musculoskeletal tissue	Sexually transmitted infections (not HIV or hepatitis)
A545	Gonococcal pharyngitis	Sexually transmitted infections (not HIV or hepatitis)
A546	Gonococcal infection of anus and rectum	Sexually transmitted infections (not HIV or hepatitis)
A548	Other gonococcal infections	Sexually transmitted infections (not HIV or hepatitis)
A5481	Gonococcal meningitis	Sexually transmitted infections (not HIV or hepatitis)
A5482	Gonococcal brain abscess	Sexually transmitted infections (not HIV or hepatitis)
A5483	Gonococcal heart infection	Sexually transmitted infections (not HIV or hepatitis)
A5484	Gonococcal pneumonia	Sexually transmitted infections (not HIV or hepatitis)
A5485	Gonococcal peritonitis	Sexually transmitted infections (not HIV or hepatitis)
A5486	Gonococcal sepsis	Septicemia (except in labor)
A5489	Other gonococcal infections	Sexually transmitted infections (not HIV or hepatitis)
A549	Gonococcal infection, unspecified	Sexually transmitted infections (not HIV or hepatitis)
A55	Chlamydial lymphogranuloma (venereum)	Sexually transmitted infections (not HIV or hepatitis)
A56	Other sexually transmitted chlamydial diseases	Sexually transmitted infections (not HIV or hepatitis)
A560	Chlamydial infection of lower genitourinary tract	Sexually transmitted infections (not HIV or hepatitis)
A5600	Chlamydial infection of lower genitourinary tract, unspecified	Sexually transmitted infections (not HIV or hepatitis)
A5601	Chlamydial cystitis and urethritis	Sexually transmitted infections (not HIV or hepatitis)
A5602	Chlamydial vulvovaginitis	Sexually transmitted infections (not HIV or hepatitis)
A5609	Other chlamydial infection of lower genitourinary tract	Sexually transmitted infections (not HIV or hepatitis)
A561	Chlamydial infection of pelviperitoneum and other genitourinary organs	Sexually transmitted infections (not HIV or hepatitis)
A5611	Chlamydial female pelvic inflammatory disease	Sexually transmitted infections (not HIV or hepatitis)
A5619	Other chlamydial genitourinary infection	Sexually transmitted infections (not HIV or hepatitis)
A562	Chlamydial infection of genitourinary tract, unspecified	Sexually transmitted infections (not HIV or hepatitis)
A563	Chlamydial infection of anus and rectum	Sexually transmitted infections (not HIV or hepatitis)
A564	Chlamydial infection of pharynx	Sexually transmitted infections (not HIV or hepatitis)
A568	Sexually transmitted chlamydial infection of other sites	Sexually transmitted infections (not HIV or hepatitis)
A57	Chancroid	Sexually transmitted infections (not HIV or hepatitis)
A58	Granuloma inguinale	Sexually transmitted infections (not HIV or hepatitis)
A59	Trichomoniasis	Other infections; including parasitic
A590	Urogenital trichomoniasis	Other infections; including parasitic
A5900	Urogenital trichomoniasis, unspecified	Other infections; including parasitic
A5901	Trichomonal vulvovaginitis	Other infections; including parasitic
A5902	Trichomonal prostatitis	Other infections; including parasitic
A5903	Trichomonal cystitis and urethritis	Other infections; including parasitic
A5909	Other urogenital trichomoniasis	Other infections; including parasitic
A598	Trichomoniasis of other sites	Other infections; including parasitic
A599	Trichomoniasis, unspecified	Other infections; including parasitic
A65	Nonvenereal syphilis	Other infections; including parasitic
A66	Yaws	Other infections; including parasitic
A660	Initial lesions of yaws	Other infections; including parasitic
A661	Multiple papillomata and wet crab yaws	Other infections; including parasitic
A662	Other early skin lesions of yaws	Other infections; including parasitic
A663	Hyperkeratosis of yaws	Other infections; including parasitic
A664	Gummata and ulcers of yaws	Other infections; including parasitic
A665	Gangosa	Other infections; including parasitic
A666	Bone and joint lesions of yaws	Other infections; including parasitic
A667	Other manifestations of yaws	Other infections; including parasitic
A668	Latent yaws	Other infections; including parasitic
A669	Yaws, unspecified	Other infections; including parasitic
A67	Pinta [carate]	Other infections; including parasitic
A670	Primary lesions of pinta	Other infections; including parasitic
A671	Intermediate lesions of pinta	Other infections; including parasitic
A672	Late lesions of pinta	Other infections; including parasitic
A673	Mixed lesions of pinta	Other infections; including parasitic
A679	Pinta, unspecified	Other infections; including parasitic
A68	Relapsing fevers	Other infections; including parasitic
A680	Louse-borne relapsing fever	Other infections; including parasitic
A681	Tick-borne relapsing fever	Other infections; including parasitic
A689	Relapsing fever, unspecified	Other infections; including parasitic
A69	Other spirochetal infections	Other infections; including parasitic
A690	Necrotizing ulcerative stomatitis	Other infections; including parasitic
A691	Other Vincent's infections	Other infections; including parasitic
A692	Lyme disease	Other infections; including parasitic
A6920	Lyme disease, unspecified	Other infections; including parasitic
A6921	Meningitis due to Lyme disease	Meningitis (except that caused by tuberculosis or sexually transmitted disease)
A6922	Other neurologic disorders in Lyme disease	Other infections; including parasitic
A6923	Arthritis due to Lyme disease	Infective arthritis and osteomyelitis (except that caused by tuberculosis or sexually transmitted disease)
A6929	Other conditions associated with Lyme disease	Other infections; including parasitic
A698	Other specified spirochetal infections	Other infections; including parasitic
A699	Spirochetal infection, unspecified	Other infections; including parasitic
A70	Chlamydia psittaci infections	Bacterial infection; unspecified site
A71	Trachoma	Inflammation; infection of eye (except that caused by tuberculosis or sexually transmitteddisease)
A710	Initial stage of trachoma	Inflammation; infection of eye (except that caused by tuberculosis or sexually transmitteddisease)
A711	Active stage of trachoma	Inflammation; infection of eye (except that caused by tuberculosis or sexually transmitteddisease)
A719	Trachoma, unspecified	Inflammation; infection of eye (except that caused by tuberculosis or sexually transmitteddisease)
A74	Other diseases caused by chlamydiae	Inflammation; infection of eye (except that caused by tuberculosis or sexually transmitteddisease)
A740	Chlamydial conjunctivitis	Inflammation; infection of eye (except that caused by tuberculosis or sexually transmitteddisease)
A748	Other chlamydial diseases	Bacterial infection; unspecified site
A7481	Chlamydial peritonitis	Peritonitis and intestinal abscess
A7489	Other chlamydial diseases	Bacterial infection; unspecified site
A749	Chlamydial infection, unspecified	Bacterial infection; unspecified site
A75	Typhus fever	Other infections; including parasitic
A750	Epidemic louse-borne typhus fever due to Rickettsia prowazekii	Other infections; including parasitic
A751	Recrudescent typhus [Brill's disease]	Other infections; including parasitic
A752	Typhus fever due to Rickettsia typhi	Other infections; including parasitic
A753	Typhus fever due to Rickettsia tsutsugamushi	Other infections; including parasitic
A759	Typhus fever, unspecified	Other infections; including parasitic
A77	Spotted fever [tick-borne rickettsioses]	Other infections; including parasitic
A770	Spotted fever due to Rickettsia rickettsii	Other infections; including parasitic
A771	Spotted fever due to Rickettsia conorii	Other infections; including parasitic
A772	Spotted fever due to Rickettsia siberica	Other infections; including parasitic
A773	Spotted fever due to Rickettsia australis	Other infections; including parasitic
A774	Ehrlichiosis	Other infections; including parasitic
A7740	Ehrlichiosis, unspecified	Other infections; including parasitic
A7741	Ehrlichiosis chafeensis [E. chafeensis]	Other infections; including parasitic
A7749	Other ehrlichiosis	Other infections; including parasitic
A778	Other spotted fevers	Other infections; including parasitic
A779	Spotted fever, unspecified	Other infections; including parasitic
A78	Q fever	Bacterial infection; unspecified site
A79	Other rickettsioses	Other infections; including parasitic
A790	Trench fever	Other infections; including parasitic
A791	Rickettsialpox due to Rickettsia akari	Other infections; including parasitic
A798	Other specified rickettsioses	Other infections; including parasitic
A7981	Rickettsiosis due to Ehrlichia sennetsu	Other infections; including parasitic
A7989	Other specified rickettsioses	Other infections; including parasitic
A799	Rickettsiosis, unspecified	Other infections; including parasitic
B58	Toxoplasmosis	Other infections; including parasitic
B580	Toxoplasma oculopathy	Other infections; including parasitic
B5800	Toxoplasma oculopathy, unspecified	Other infections; including parasitic
B5801	Toxoplasma chorioretinitis	Inflammation; infection of eye (except that caused by tuberculosis or sexually transmitteddisease)
B5809	Other toxoplasma oculopathy	Inflammation; infection of eye (except that caused by tuberculosis or sexually transmitteddisease)
B581	Toxoplasma hepatitis	Hepatitis
B582	Toxoplasma meningoencephalitis	Encephalitis (except that caused by tuberculosis or sexually transmitted disease)
B588	Toxoplasmosis with other organ involvement	Other infections; including parasitic
B5881	Toxoplasma myocarditis	Peri-; endo-; and myocarditis; cardiomyopathy (except that caused by tuberculosis or sexually transmitted disease)
B5882	Toxoplasma myositis	Other infections; including parasitic
B5883	Toxoplasma tubulo-interstitial nephropathy	Other infections; including parasitic
B5889	Toxoplasmosis with other organ involvement	Other infections; including parasitic
B589	Toxoplasmosis, unspecified	Other infections; including parasitic
B600	Babesiosis	Other infections; including parasitic
B601	Acanthamebiasis	Other infections; including parasitic
B6010	Acanthamebiasis, unspecified	Other infections; including parasitic
B6011	Meningoencephalitis due to Acanthamoeba (culbertsoni)	Encephalitis (except that caused by tuberculosis or sexually transmitted disease)
B6012	Conjunctivitis due to Acanthamoeba	Other infections; including parasitic
B6013	Keratoconjunctivitis due to Acanthamoeba	Other infections; including parasitic
B6019	Other acanthamebic disease	Other infections; including parasitic
B602	Naegleriasis	Other infections; including parasitic
B90	Sequelae of tuberculosis	Tuberculosis
B900	Sequelae of central nervous system tuberculosis	Tuberculosis
B901	Sequelae of genitourinary tuberculosis	Tuberculosis
B902	Sequelae of tuberculosis of bones and joints	Tuberculosis
B908	Sequelae of tuberculosis of other organs	Tuberculosis
B909	Sequelae of respiratory and unspecified tuberculosis	Tuberculosis
B92	Sequelae of leprosy	Other infections; including parasitic
B940	Sequelae of trachoma	Inflammation; infection of eye (except that caused by tuberculosis or sexually transmitteddisease)
B95	Streptococcus, Staphylococcus, and Enterococcus as the cause of diseases classified elsewhere	Bacterial infection; unspecified site
B950	Streptococcus, group A, as the cause of diseases classified elsewhere	Bacterial infection; unspecified site
B951	Streptococcus, group B, as the cause of diseases classified elsewhere	Bacterial infection; unspecified site
B952	Enterococcus as the cause of diseases classified elsewhere	Bacterial infection; unspecified site
B953	Streptococcus pneumoniae as the cause of diseases classified elsewhere	Bacterial infection; unspecified site
B954	Other streptococcus as the cause of diseases classified elsewhere	Bacterial infection; unspecified site
B955	Unspecified streptococcus as the cause of diseases classified elsewhere	Bacterial infection; unspecified site
B956	Staphylococcus aureus as the cause of diseases classified elsewhere	Bacterial infection; unspecified site
B9561	Methicillin susceptible Staphylococcus aureus infection as the cause of diseases classified elsewhere	Bacterial infection; unspecified site
B9562	Methicillin resistant Staphylococcus aureus infection as the cause of diseases classified elsewhere	Bacterial infection; unspecified site
B957	Other staphylococcus as the cause of diseases classified elsewhere	Bacterial infection; unspecified site
B958	Unspecified staphylococcus as the cause of diseases classified elsewhere	Bacterial infection; unspecified site
B960	Mycoplasma pneumoniae [M. pneumoniae] as the cause of diseases classified elsewhere	Bacterial infection; unspecified site
B961	Klebsiella pneumoniae [K. pneumoniae] as the cause of diseases classified elsewhere	Bacterial infection; unspecified site
B963	Hemophilus influenzae [H. influenzae] as the cause of diseases classified elsewhere	Bacterial infection; unspecified site
B964	Proteus (mirabilis) (morganii) as the cause of diseases classified elsewhere	Bacterial infection; unspecified site
B965	Pseudomonas (aeruginosa) (mallei) (pseudomallei) as the cause of diseases classified elsewhere	Bacterial infection; unspecified site
B966	Bacteroides fragilis [B. fragilis] as the cause of diseases classified elsewhere	Bacterial infection; unspecified site
B967	Clostridium perfringens [C. perfringens] as the cause of diseases classified elsewhere	Bacterial infection; unspecified site
B968	Other specified bacterial agents as the cause of diseases classified elsewhere	Bacterial infection; unspecified site
B9681	Helicobacter pylori [H. pylori] as the cause of diseases classified elsewhere	Bacterial infection; unspecified site
B9682	Vibrio vulnificus as the cause of diseases classified elsewhere	Bacterial infection; unspecified site
D5701	Hb-SS disease with acute chest syndrome	Sickle cell anemia
D57211	Sickle-cell/Hb-C disease with acute chest syndrome	Sickle cell anemia
D57411	Sickle-cell thalassemia with acute chest syndrome	Sickle cell anemia
D57811	Other sickle-cell disorders with acute chest syndrome	Sickle cell anemia
D733	Abscess of spleen	Other hematologic conditions
E0852	Diabetes mellitus due to underlying condition with diabetic peripheral angiopathy with gangrene	Diabetes mellitus with complications
E0952	Drug or chemical induced diabetes mellitus with diabetic peripheral angiopathy with gangrene	Diabetes mellitus with complications
E1052	Type 1 diabetes mellitus with diabetic peripheral angiopathy with gangrene	Diabetes mellitus with complications
E1152	Type 2 diabetes mellitus with diabetic peripheral angiopathy with gangrene	Diabetes mellitus with complications
E1352	Other specified diabetes mellitus with diabetic peripheral angiopathy with gangrene	Diabetes mellitus with complications
E321	Abscess of thymus	Other endocrine disorders
G00	Bacterial meningitis, not elsewhere classified	Meningitis (except that caused by tuberculosis or sexually transmitted disease)
G000	Hemophilus meningitis	Meningitis (except that caused by tuberculosis or sexually transmitted disease)
G001	Pneumococcal meningitis	Meningitis (except that caused by tuberculosis or sexually transmitted disease)
G002	Streptococcal meningitis	Meningitis (except that caused by tuberculosis or sexually transmitted disease)
G003	Staphylococcal meningitis	Meningitis (except that caused by tuberculosis or sexually transmitted disease)
G008	Other bacterial meningitis	Meningitis (except that caused by tuberculosis or sexually transmitted disease)
G009	Bacterial meningitis, unspecified	Meningitis (except that caused by tuberculosis or sexually transmitted disease)
G01	Meningitis in bacterial diseases classified elsewhere	Meningitis (except that caused by tuberculosis or sexually transmitted disease)
G042	Bacterial meningoencephalitis and meningomyelitis, not elsewhere classified	Encephalitis (except that caused by tuberculosis or sexually transmitted disease)
G06	Intracranial and intraspinal abscess and granuloma	Other CNS infection and poliomyelitis
G060	Intracranial abscess and granuloma	Other CNS infection and poliomyelitis
G061	Intraspinal abscess and granuloma	Other CNS infection and poliomyelitis
G062	Extradural and subdural abscess, unspecified	Other CNS infection and poliomyelitis
G07	Intracranial and intraspinal abscess and granuloma in diseases classified elsewhere	Other CNS infection and poliomyelitis
H050	Acute inflammation of orbit	Inflammation; infection of eye (except that caused by tuberculosis or sexually transmitteddisease)
H0500	Unspecified acute inflammation of orbit	Inflammation; infection of eye (except that caused by tuberculosis or sexually transmitteddisease)
H0501	Cellulitis of orbit	Inflammation; infection of eye (except that caused by tuberculosis or sexually transmitteddisease)
H05011	Cellulitis of right orbit	Inflammation; infection of eye (except that caused by tuberculosis or sexually transmitteddisease)
H05012	Cellulitis of left orbit	Inflammation; infection of eye (except that caused by tuberculosis or sexually transmitteddisease)
H05013	Cellulitis of bilateral orbits	Inflammation; infection of eye (except that caused by tuberculosis or sexually transmitteddisease)
H05019	Cellulitis of unspecified orbit	Inflammation; infection of eye (except that caused by tuberculosis or sexually transmitteddisease)
H0502	Osteomyelitis of orbit	Inflammation; infection of eye (except that caused by tuberculosis or sexually transmitteddisease)
H05021	Osteomyelitis of right orbit	Inflammation; infection of eye (except that caused by tuberculosis or sexually transmitteddisease)
H05022	Osteomyelitis of left orbit	Inflammation; infection of eye (except that caused by tuberculosis or sexually transmitteddisease)
H05023	Osteomyelitis of bilateral orbits	Inflammation; infection of eye (except that caused by tuberculosis or sexually transmitteddisease)
H05029	Osteomyelitis of unspecified orbit	Inflammation; infection of eye (except that caused by tuberculosis or sexually transmitteddisease)
H602	Malignant otitis externa	Infective otitis externa
H6020	Malignant otitis externa, unspecified ear	Infective otitis externa
H6021	Malignant otitis externa, right ear	Infective otitis externa
H6022	Malignant otitis externa, left ear	Infective otitis externa
H6023	Malignant otitis externa, bilateral	Infective otitis externa
H700	Acute mastoiditis	Mastoiditis
H7000	Acute mastoiditis without complications	Mastoiditis
H70001	Acute mastoiditis without complications, right ear	Mastoiditis
H70002	Acute mastoiditis without complications, left ear	Mastoiditis
H70003	Acute mastoiditis without complications, bilateral	Mastoiditis
H70009	Acute mastoiditis without complications, unspecified ear	Mastoiditis
H7001	Subperiosteal abscess of mastoid	Mastoiditis
H70011	Subperiosteal abscess of mastoid, right ear	Mastoiditis
H70012	Subperiosteal abscess of mastoid, left ear	Mastoiditis
H70013	Subperiosteal abscess of mastoid, bilateral	Mastoiditis
H70019	Subperiosteal abscess of mastoid, unspecified ear	Mastoiditis
H7009	Acute mastoiditis with other complications	Mastoiditis
H70091	Acute mastoiditis with other complications, right ear	Mastoiditis
H70092	Acute mastoiditis with other complications, left ear	Mastoiditis
H70093	Acute mastoiditis with other complications, bilateral	Mastoiditis
H70099	Acute mastoiditis with other complications, unspecified ear	Mastoiditis
H701	Chronic mastoiditis	Mastoiditis
H7010	Chronic mastoiditis, unspecified ear	Mastoiditis
H7011	Chronic mastoiditis, right ear	Mastoiditis
H7012	Chronic mastoiditis, left ear	Mastoiditis
H7013	Chronic mastoiditis, bilateral	Mastoiditis
H702	Petrositis	Mastoiditis
H7020	Unspecified petrositis	Mastoiditis
H70201	Unspecified petrositis, right ear	Mastoiditis
H70202	Unspecified petrositis, left ear	Mastoiditis
H70203	Unspecified petrositis, bilateral	Mastoiditis
H70209	Unspecified petrositis, unspecified ear	Mastoiditis
H7021	Acute petrositis	Mastoiditis
H70211	Acute petrositis, right ear	Mastoiditis
H70212	Acute petrositis, left ear	Mastoiditis
H70213	Acute petrositis, bilateral	Mastoiditis
H70219	Acute petrositis, unspecified ear	Mastoiditis
H7022	Chronic petrositis	Mastoiditis
H70221	Chronic petrositis, right ear	Mastoiditis
H70222	Chronic petrositis, left ear	Mastoiditis
H70223	Chronic petrositis, bilateral	Mastoiditis
H70229	Chronic petrositis, unspecified ear	Mastoiditis
H708	Other mastoiditis and related conditions	Mastoiditis
H7089	Other mastoiditis and related conditions	Mastoiditis
H70891	Other mastoiditis and related conditions, right ear	Mastoiditis
H70892	Other mastoiditis and related conditions, left ear	Mastoiditis
H70893	Other mastoiditis and related conditions, bilateral	Mastoiditis
H70899	Other mastoiditis and related conditions, unspecified ear	Mastoiditis
H709	Unspecified mastoiditis	Mastoiditis
H7090	Unspecified mastoiditis, unspecified ear	Mastoiditis
H7091	Unspecified mastoiditis, right ear	Mastoiditis
H7092	Unspecified mastoiditis, left ear	Mastoiditis
H7093	Unspecified mastoiditis, bilateral	Mastoiditis
H750	Mastoiditis in infectious and parasitic diseases classified elsewhere	Other ear conditions
H7500	Mastoiditis in infectious and parasitic diseases classified elsewhere, unspecified ear	Other ear conditions
H7501	Mastoiditis in infectious and parasitic diseases classified elsewhere, right ear	Other ear conditions
H7502	Mastoiditis in infectious and parasitic diseases classified elsewhere, left ear	Other ear conditions
H7503	Mastoiditis in infectious and parasitic diseases classified elsewhere, bilateral	Other ear conditions
I00	Rheumatic fever without heart involvement	Bacterial infection; unspecified site
I01	Rheumatic fever with heart involvement	Peri-; endo-; and myocarditis; cardiomyopathy (except that caused by tuberculosis or sexually transmitted disease)
I010	Acute rheumatic pericarditis	Peri-; endo-; and myocarditis; cardiomyopathy (except that caused by tuberculosis or sexually transmitted disease)
I011	Acute rheumatic endocarditis	Peri-; endo-; and myocarditis; cardiomyopathy (except that caused by tuberculosis or sexually transmitted disease)
I012	Acute rheumatic myocarditis	Peri-; endo-; and myocarditis; cardiomyopathy (except that caused by tuberculosis or sexually transmitted disease)
I018	Other acute rheumatic heart disease	Peri-; endo-; and myocarditis; cardiomyopathy (except that caused by tuberculosis or sexually transmitted disease)
I019	Acute rheumatic heart disease, unspecified	Peri-; endo-; and myocarditis; cardiomyopathy (except that caused by tuberculosis or sexually transmitted disease)
I02	Rheumatic chorea	Peri-; endo-; and myocarditis; cardiomyopathy (except that caused by tuberculosis or sexually transmitted disease)
I020	Rheumatic chorea with heart involvement	Peri-; endo-; and myocarditis; cardiomyopathy (except that caused by tuberculosis or sexually transmitted disease)
I029	Rheumatic chorea without heart involvement	Bacterial infection; unspecified site
I2601	Septic pulmonary embolism with acute cor pulmonale	Pulmonary heart disease
I2690	Septic pulmonary embolism without acute cor pulmonale	Pulmonary heart disease
I33	Acute and subacute endocarditis	Peri-; endo-; and myocarditis; cardiomyopathy (except that caused by tuberculosis or sexually transmitted disease)
I330	Acute and subacute infective endocarditis	Peri-; endo-; and myocarditis; cardiomyopathy (except that caused by tuberculosis or sexually transmitted disease)
I339	Acute and subacute endocarditis, unspecified	Peri-; endo-; and myocarditis; cardiomyopathy (except that caused by tuberculosis or sexually transmitted disease)
I38	Endocarditis, valve unspecified	Peri-; endo-; and myocarditis; cardiomyopathy (except that caused by tuberculosis or sexually transmitted disease)
I39	Endocarditis and heart valve disorders in diseases classified elsewhere	Peri-; endo-; and myocarditis; cardiomyopathy (except that caused by tuberculosis or sexually transmitted disease)
I7026	Atherosclerosis of native arteries of extremities with gangrene	Gangrene
I70261	Atherosclerosis of native arteries of extremities with gangrene, right leg	Gangrene
I70262	Atherosclerosis of native arteries of extremities with gangrene, left leg	Gangrene
I70263	Atherosclerosis of native arteries of extremities with gangrene, bilateral legs	Gangrene
I70268	Atherosclerosis of native arteries of extremities with gangrene, other extremity	Gangrene
I70269	Atherosclerosis of native arteries of extremities with gangrene, unspecified extremity	Gangrene
I7036	Atherosclerosis of unspecified type of bypass graft(s) of the extremities with gangrene	Complication of device; implant or graft
I70361	Atherosclerosis of unspecified type of bypass graft(s) of the extremities with gangrene, right leg	Complication of device; implant or graft
I70362	Atherosclerosis of unspecified type of bypass graft(s) of the extremities with gangrene, left leg	Complication of device; implant or graft
I70363	Atherosclerosis of unspecified type of bypass graft(s) of the extremities with gangrene, bilateral legs	Complication of device; implant or graft
I70368	Atherosclerosis of unspecified type of bypass graft(s) of the extremities with gangrene, other extremity	Complication of device; implant or graft
I70369	Atherosclerosis of unspecified type of bypass graft(s) of the extremities with gangrene, unspecified extremity	Complication of device; implant or graft
I7046	Atherosclerosis of autologous vein bypass graft(s) of the extremities with gangrene	Complication of device; implant or graft
I70461	Atherosclerosis of autologous vein bypass graft(s) of the extremities with gangrene, right leg	Complication of device; implant or graft
I70462	Atherosclerosis of autologous vein bypass graft(s) of the extremities with gangrene, left leg	Complication of device; implant or graft
I70463	Atherosclerosis of autologous vein bypass graft(s) of the extremities with gangrene, bilateral legs	Complication of device; implant or graft
I70468	Atherosclerosis of autologous vein bypass graft(s) of the extremities with gangrene, other extremity	Complication of device; implant or graft
I70469	Atherosclerosis of autologous vein bypass graft(s) of the extremities with gangrene, unspecified extremity	Complication of device; implant or graft
I7056	Atherosclerosis of nonautologous biological bypass graft(s) of the extremities with gangrene	Complication of device; implant or graft
I70561	Atherosclerosis of nonautologous biological bypass graft(s) of the extremities with gangrene, right leg	Complication of device; implant or graft
I70562	Atherosclerosis of nonautologous biological bypass graft(s) of the extremities with gangrene, left leg	Complication of device; implant or graft
I70563	Atherosclerosis of nonautologous biological bypass graft(s) of the extremities with gangrene, bilateral legs	Complication of device; implant or graft
I70568	Atherosclerosis of nonautologous biological bypass graft(s) of the extremities with gangrene, other extremity	Complication of device; implant or graft
I70569	Atherosclerosis of nonautologous biological bypass graft(s) of the extremities with gangrene, unspecified extremity	Complication of device; implant or graft
I7066	Atherosclerosis of nonbiological bypass graft(s) of the extremities with gangrene	Complication of device; implant or graft
I70661	Atherosclerosis of nonbiological bypass graft(s) of the extremities with gangrene, right leg	Complication of device; implant or graft
I70662	Atherosclerosis of nonbiological bypass graft(s) of the extremities with gangrene, left leg	Complication of device; implant or graft
I70663	Atherosclerosis of nonbiological bypass graft(s) of the extremities with gangrene, bilateral legs	Complication of device; implant or graft
I70668	Atherosclerosis of nonbiological bypass graft(s) of the extremities with gangrene, other extremity	Complication of device; implant or graft
I70669	Atherosclerosis of nonbiological bypass graft(s) of the extremities with gangrene, unspecified extremity	Complication of device; implant or graft
I7076	Atherosclerosis of other type of bypass graft(s) of the extremities with gangrene	Complication of device; implant or graft
I70761	Atherosclerosis of other type of bypass graft(s) of the extremities with gangrene, right leg	Complication of device; implant or graft
I70762	Atherosclerosis of other type of bypass graft(s) of the extremities with gangrene, left leg	Complication of device; implant or graft
I70763	Atherosclerosis of other type of bypass graft(s) of the extremities with gangrene, bilateral legs	Complication of device; implant or graft
I70768	Atherosclerosis of other type of bypass graft(s) of the extremities with gangrene, other extremity	Complication of device; implant or graft
I70769	Atherosclerosis of other type of bypass graft(s) of the extremities with gangrene, unspecified extremity	Complication of device; implant or graft
I7301	Raynaud's syndrome with gangrene	Gangrene
I76	Septic arterial embolism	Septicemia (except in labor)
I96	Gangrene, not elsewhere classified	Gangrene
J020	Streptococcal pharyngitis	Streptococcal pharyngitis
J030	Streptococcal tonsillitis	Streptococcal pharyngitis
J0300	Acute streptococcal tonsillitis, unspecified	Streptococcal pharyngitis
J0301	Acute recurrent streptococcal tonsillitis	Streptococcal pharyngitis
J36	Peritonsillar abscess	Abcess of pharynx
J390	Retropharyngeal and parapharyngeal abscess	Other upper respiratory disease
J391	Other abscess of pharynx	Other upper respiratory disease
J85	Abscess of lung and mediastinum	Other lower respiratory disease
J850	Gangrene and necrosis of lung	Gangrene
J852	Abscess of lung without pneumonia	Other lower respiratory disease
J853	Abscess of mediastinum	Other lower respiratory disease
J86	Pyothorax	Pleurisy; pneumothorax; pulmonary collapse
J860	Pyothorax with fistula	Pleurisy; pneumothorax; pulmonary collapse
J869	Pyothorax without fistula	Pleurisy; pneumothorax; pulmonary collapse
J9502	Infection of tracheostomy stoma	Complications of surgical procedures or medical care
J95851	Ventilator associated pneumonia	Complications of surgical procedures or medical care
K046	Periapical abscess with sinus	Disorders of teeth and jaw
K047	Periapical abscess without sinus	Disorders of teeth and jaw
K113	Abscess of salivary gland	Diseases of mouth; excluding dental
K122	Cellulitis and abscess of mouth	Diseases of mouth; excluding dental
K223	Perforation of esophagus	Esophageal disorders
K251	Acute gastric ulcer with perforation	Gastroduodenal ulcer (except hemorrhage)
K252	Acute gastric ulcer with both hemorrhage and perforation	Gastrointestinal hemorrhage
K255	Chronic or unspecified gastric ulcer with perforation	Gastroduodenal ulcer (except hemorrhage)
K256	Chronic or unspecified gastric ulcer with both hemorrhage and perforation	Gastrointestinal hemorrhage
K261	Acute duodenal ulcer with perforation	Gastroduodenal ulcer (except hemorrhage)
K262	Acute duodenal ulcer with both hemorrhage and perforation	Gastrointestinal hemorrhage
K265	Chronic or unspecified duodenal ulcer with perforation	Gastroduodenal ulcer (except hemorrhage)
K266	Chronic or unspecified duodenal ulcer with both hemorrhage and perforation	Gastrointestinal hemorrhage
K271	Acute peptic ulcer, site unspecified, with perforation	Gastroduodenal ulcer (except hemorrhage)
K272	Acute peptic ulcer, site unspecified, with both hemorrhage and perforation	Gastrointestinal hemorrhage
K275	Chronic or unspecified peptic ulcer, site unspecified, with perforation	Gastroduodenal ulcer (except hemorrhage)
K276	Chronic or unspecified peptic ulcer, site unspecified, with both hemorrhage and perforation	Gastrointestinal hemorrhage
K281	Acute gastrojejunal ulcer with perforation	Gastroduodenal ulcer (except hemorrhage)
K282	Acute gastrojejunal ulcer with both hemorrhage and perforation	Gastrointestinal hemorrhage
K285	Chronic or unspecified gastrojejunal ulcer with perforation	Gastroduodenal ulcer (except hemorrhage)
K286	Chronic or unspecified gastrojejunal ulcer with both hemorrhage and perforation	Gastrointestinal hemorrhage
K35	Acute appendicitis	Appendicitis and other appendiceal conditions
K352	Acute appendicitis with generalized peritonitis	Appendicitis and other appendiceal conditions
K3520	Acute appendicitis with generalized peritonitis, without abscess	Appendicitis and other appendiceal conditions
K3521	Acute appendicitis with generalized peritonitis, with abscess	Appendicitis and other appendiceal conditions
K353	Acute appendicitis with localized peritonitis	Appendicitis and other appendiceal conditions
K3530	Acute appendicitis with localized peritonitis, without perforation or gangrene	Appendicitis and other appendiceal conditions
K3531	Acute appendicitis with localized peritonitis and gangrene, without perforation	Appendicitis and other appendiceal conditions
K3532	Acute appendicitis with perforation, localized peritonitis, and gangrene, without abscess	Appendicitis and other appendiceal conditions
K3533	Acute appendicitis with perforation, localized peritonitis, and gangrene, with abscess	Appendicitis and other appendiceal conditions
K358	Other and unspecified acute appendicitis	Appendicitis and other appendiceal conditions
K3580	Unspecified acute appendicitis	Appendicitis and other appendiceal conditions
K3589	Other acute appendicitis	Appendicitis and other appendiceal conditions
K35890	Other acute appendicitis without perforation or gangrene	Appendicitis and other appendiceal conditions
K35891	Other acute appendicitis without perforation, with gangrene	Appendicitis and other appendiceal conditions
K36	Other appendicitis	Appendicitis and other appendiceal conditions
K37	Unspecified appendicitis	Appendicitis and other appendiceal conditions
K401	Bilateral inguinal hernia, with gangrene	Abdominal hernia
K4010	Bilateral inguinal hernia, with gangrene, not specified as recurrent	Abdominal hernia
K4011	Bilateral inguinal hernia, with gangrene, recurrent	Abdominal hernia
K404	Unilateral inguinal hernia, with gangrene	Abdominal hernia
K4040	Unilateral inguinal hernia, with gangrene, not specified as recurrent	Abdominal hernia
K4041	Unilateral inguinal hernia, with gangrene, recurrent	Abdominal hernia
K411	Bilateral femoral hernia, with gangrene	Abdominal hernia
K4110	Bilateral femoral hernia, with gangrene, not specified as recurrent	Abdominal hernia
K4111	Bilateral femoral hernia, with gangrene, recurrent	Abdominal hernia
K414	Unilateral femoral hernia, with gangrene	Abdominal hernia
K4140	Unilateral femoral hernia, with gangrene, not specified as recurrent	Abdominal hernia
K4141	Unilateral femoral hernia, with gangrene, recurrent	Abdominal hernia
K421	Umbilical hernia with gangrene	Abdominal hernia
K431	Incisional hernia with gangrene	Abdominal hernia
K434	Parastomal hernia with gangrene	Abdominal hernia
K437	Other and unspecified ventral hernia with gangrene	Abdominal hernia
K441	Diaphragmatic hernia with gangrene	Abdominal hernia
K451	Other specified abdominal hernia with gangrene	Abdominal hernia
K461	Unspecified abdominal hernia with gangrene	Abdominal hernia
K50014	Crohn's disease of small intestine with abscess	Regional enteritis and ulcerative colitis
K50114	Crohn's disease of large intestine with abscess	Regional enteritis and ulcerative colitis
K50814	Crohn's disease of both small and large intestine with abscess	Regional enteritis and ulcerative colitis
K50914	Crohn's disease, unspecified, with abscess	Regional enteritis and ulcerative colitis
K51014	Ulcerative (chronic) pancolitis with abscess	Regional enteritis and ulcerative colitis
K51214	Ulcerative (chronic) proctitis with abscess	Regional enteritis and ulcerative colitis
K51314	Ulcerative (chronic) rectosigmoiditis with abscess	Regional enteritis and ulcerative colitis
K51414	Inflammatory polyps of colon with abscess	Regional enteritis and ulcerative colitis
K51514	Left sided colitis with abscess	Regional enteritis and ulcerative colitis
K51814	Other ulcerative colitis with abscess	Regional enteritis and ulcerative colitis
K51914	Ulcerative colitis, unspecified with abscess	Regional enteritis and ulcerative colitis
K570	Diverticulitis of small intestine with perforation and abscess	Diverticulosis and diverticulitis
K5700	Diverticulitis of small intestine with perforation and abscess without bleeding	Diverticulosis and diverticulitis
K5701	Diverticulitis of small intestine with perforation and abscess with bleeding	Diverticulosis and diverticulitis
K5712	Diverticulitis of small intestine without perforation or abscess without bleeding	Diverticulosis and diverticulitis
K5713	Diverticulitis of small intestine without perforation or abscess with bleeding	Diverticulosis and diverticulitis
K572	Diverticulitis of large intestine with perforation and abscess	Diverticulosis and diverticulitis
K5720	Diverticulitis of large intestine with perforation and abscess without bleeding	Diverticulosis and diverticulitis
K5721	Diverticulitis of large intestine with perforation and abscess with bleeding	Diverticulosis and diverticulitis
K5732	Diverticulitis of large intestine without perforation or abscess without bleeding	Diverticulosis and diverticulitis
K5733	Diverticulitis of large intestine without perforation or abscess with bleeding	Diverticulosis and diverticulitis
K574	Diverticulitis of both small and large intestine with perforation and abscess	Diverticulosis and diverticulitis
K5740	Diverticulitis of both small and large intestine with perforation and abscess without bleeding	Diverticulosis and diverticulitis
K5741	Diverticulitis of both small and large intestine with perforation and abscess with bleeding	Diverticulosis and diverticulitis
K5752	Diverticulitis of both small and large intestine without perforation or abscess without bleeding	Diverticulosis and diverticulitis
K5753	Diverticulitis of both small and large intestine without perforation or abscess with bleeding	Diverticulosis and diverticulitis
K578	Diverticulitis of intestine, part unspecified, with perforation and abscess	Diverticulosis and diverticulitis
K5780	Diverticulitis of intestine, part unspecified, with perforation and abscess without bleeding	Diverticulosis and diverticulitis
K5781	Diverticulitis of intestine, part unspecified, with perforation and abscess with bleeding	Diverticulosis and diverticulitis
K5792	Diverticulitis of intestine, part unspecified, without perforation or abscess without bleeding	Diverticulosis and diverticulitis
K5793	Diverticulitis of intestine, part unspecified, without perforation or abscess with bleeding	Diverticulosis and diverticulitis
K630	Abscess of intestine	Peritonitis and intestinal abscess
K631	Perforation of intestine (nontraumatic)	Other gastrointestinal disorders
K650	Generalized (acute) peritonitis	Peritonitis and intestinal abscess
K651	Peritoneal abscess	Peritonitis and intestinal abscess
K652	Spontaneous bacterial peritonitis	Peritonitis and intestinal abscess
K653	Choleperitonitis	Peritonitis and intestinal abscess
K658	Other peritonitis	Peritonitis and intestinal abscess
K659	Peritonitis, unspecified	Peritonitis and intestinal abscess
K681	Retroperitoneal abscess	Peritonitis and intestinal abscess
K6811	Postprocedural retroperitoneal abscess	Complications of surgical procedures or medical care
K6812	Psoas muscle abscess	Other connective tissue disease
K6819	Other retroperitoneal abscess	Peritonitis and intestinal abscess
K750	Abscess of liver	Other liver diseases
K800	Calculus of gallbladder with acute cholecystitis	Biliary tract disease
K8000	Calculus of gallbladder with acute cholecystitis without obstruction	Biliary tract disease
K8001	Calculus of gallbladder with acute cholecystitis with obstruction	Biliary tract disease
K801	Calculus of gallbladder with other cholecystitis	Biliary tract disease
K8010	Calculus of gallbladder with chronic cholecystitis without obstruction	Biliary tract disease
K8011	Calculus of gallbladder with chronic cholecystitis with obstruction	Biliary tract disease
K8012	Calculus of gallbladder with acute and chronic cholecystitis without obstruction	Biliary tract disease
K8013	Calculus of gallbladder with acute and chronic cholecystitis with obstruction	Biliary tract disease
K8018	Calculus of gallbladder with other cholecystitis without obstruction	Biliary tract disease
K8019	Calculus of gallbladder with other cholecystitis with obstruction	Biliary tract disease
K803	Calculus of bile duct with cholangitis	Biliary tract disease
K8030	Calculus of bile duct with cholangitis, unspecified, without obstruction	Biliary tract disease
K8031	Calculus of bile duct with cholangitis, unspecified, with obstruction	Biliary tract disease
K8032	Calculus of bile duct with acute cholangitis without obstruction	Biliary tract disease
K8033	Calculus of bile duct with acute cholangitis with obstruction	Biliary tract disease
K8034	Calculus of bile duct with chronic cholangitis without obstruction	Biliary tract disease
K8035	Calculus of bile duct with chronic cholangitis with obstruction	Biliary tract disease
K8036	Calculus of bile duct with acute and chronic cholangitis without obstruction	Biliary tract disease
K8037	Calculus of bile duct with acute and chronic cholangitis with obstruction	Biliary tract disease
K804	Calculus of bile duct with cholecystitis	Biliary tract disease
K8040	Calculus of bile duct with cholecystitis, unspecified, without obstruction	Biliary tract disease
K8041	Calculus of bile duct with cholecystitis, unspecified, with obstruction	Biliary tract disease
K8042	Calculus of bile duct with acute cholecystitis without obstruction	Biliary tract disease
K8043	Calculus of bile duct with acute cholecystitis with obstruction	Biliary tract disease
K8044	Calculus of bile duct with chronic cholecystitis without obstruction	Biliary tract disease
K8045	Calculus of bile duct with chronic cholecystitis with obstruction	Biliary tract disease
K8046	Calculus of bile duct with acute and chronic cholecystitis without obstruction	Biliary tract disease
K8047	Calculus of bile duct with acute and chronic cholecystitis with obstruction	Biliary tract disease
K806	Calculus of gallbladder and bile duct with cholecystitis	Biliary tract disease
K8060	Calculus of gallbladder and bile duct with cholecystitis, unspecified, without obstruction	Biliary tract disease
K8061	Calculus of gallbladder and bile duct with cholecystitis, unspecified, with obstruction	Biliary tract disease
K8062	Calculus of gallbladder and bile duct with acute cholecystitis without obstruction	Biliary tract disease
K8063	Calculus of gallbladder and bile duct with acute cholecystitis with obstruction	Biliary tract disease
K8064	Calculus of gallbladder and bile duct with chronic cholecystitis without obstruction	Biliary tract disease
K8065	Calculus of gallbladder and bile duct with chronic cholecystitis with obstruction	Biliary tract disease
K8066	Calculus of gallbladder and bile duct with acute and chronic cholecystitis without obstruction	Biliary tract disease
K8067	Calculus of gallbladder and bile duct with acute and chronic cholecystitis with obstruction	Biliary tract disease
K81	Cholecystitis	Biliary tract disease
K810	Acute cholecystitis	Biliary tract disease
K811	Chronic cholecystitis	Biliary tract disease
K812	Acute cholecystitis with chronic cholecystitis	Biliary tract disease
K819	Cholecystitis, unspecified	Biliary tract disease
K822	Perforation of gallbladder	Biliary tract disease
K830	Cholangitis	Biliary tract disease
K832	Perforation of bile duct	Biliary tract disease
K901	Tropical sprue	Other gastrointestinal disorders
K9081	Whipple's disease	Bacterial infection; unspecified site
K91850	Pouchitis	Complications of surgical procedures or medical care
K9402	Colostomy infection	Complication of device; implant or graft
K9412	Enterostomy infection	Complication of device; implant or graft
K9422	Gastrostomy infection	Complications of surgical procedures or medical care
K9432	Esophagostomy infection	Complications of surgical procedures or medical care
K9501	Infection due to gastric band procedure	Complications of surgical procedures or medical care
K9581	Infection due to other bariatric procedure	Complications of surgical procedures or medical care
L00	Staphylococcal scalded skin syndrome	Other inflammatory condition of skin
M00	Pyogenic arthritis	Infective arthritis and osteomyelitis (except that caused by tuberculosis or sexually transmitted disease)
M000	Staphylococcal arthritis and polyarthritis	Infective arthritis and osteomyelitis (except that caused by tuberculosis or sexually transmitted disease)
M0000	Staphylococcal arthritis, unspecified joint	Infective arthritis and osteomyelitis (except that caused by tuberculosis or sexually transmitted disease)
M0001	Staphylococcal arthritis, shoulder	Infective arthritis and osteomyelitis (except that caused by tuberculosis or sexually transmitted disease)
M00011	Staphylococcal arthritis, right shoulder	Infective arthritis and osteomyelitis (except that caused by tuberculosis or sexually transmitted disease)
M00012	Staphylococcal arthritis, left shoulder	Infective arthritis and osteomyelitis (except that caused by tuberculosis or sexually transmitted disease)
M00019	Staphylococcal arthritis, unspecified shoulder	Infective arthritis and osteomyelitis (except that caused by tuberculosis or sexually transmitted disease)
M0002	Staphylococcal arthritis, elbow	Infective arthritis and osteomyelitis (except that caused by tuberculosis or sexually transmitted disease)
M00021	Staphylococcal arthritis, right elbow	Infective arthritis and osteomyelitis (except that caused by tuberculosis or sexually transmitted disease)
M00022	Staphylococcal arthritis, left elbow	Infective arthritis and osteomyelitis (except that caused by tuberculosis or sexually transmitted disease)
M00029	Staphylococcal arthritis, unspecified elbow	Infective arthritis and osteomyelitis (except that caused by tuberculosis or sexually transmitted disease)
M0003	Staphylococcal arthritis, wrist	Infective arthritis and osteomyelitis (except that caused by tuberculosis or sexually transmitted disease)
M00031	Staphylococcal arthritis, right wrist	Infective arthritis and osteomyelitis (except that caused by tuberculosis or sexually transmitted disease)
M00032	Staphylococcal arthritis, left wrist	Infective arthritis and osteomyelitis (except that caused by tuberculosis or sexually transmitted disease)
M00039	Staphylococcal arthritis, unspecified wrist	Infective arthritis and osteomyelitis (except that caused by tuberculosis or sexually transmitted disease)
M0004	Staphylococcal arthritis, hand	Infective arthritis and osteomyelitis (except that caused by tuberculosis or sexually transmitted disease)
M00041	Staphylococcal arthritis, right hand	Infective arthritis and osteomyelitis (except that caused by tuberculosis or sexually transmitted disease)
M00042	Staphylococcal arthritis, left hand	Infective arthritis and osteomyelitis (except that caused by tuberculosis or sexually transmitted disease)
M00049	Staphylococcal arthritis, unspecified hand	Infective arthritis and osteomyelitis (except that caused by tuberculosis or sexually transmitted disease)
M0005	Staphylococcal arthritis, hip	Infective arthritis and osteomyelitis (except that caused by tuberculosis or sexually transmitted disease)
M00051	Staphylococcal arthritis, right hip	Infective arthritis and osteomyelitis (except that caused by tuberculosis or sexually transmitted disease)
M00052	Staphylococcal arthritis, left hip	Infective arthritis and osteomyelitis (except that caused by tuberculosis or sexually transmitted disease)
M00059	Staphylococcal arthritis, unspecified hip	Infective arthritis and osteomyelitis (except that caused by tuberculosis or sexually transmitted disease)
M0006	Staphylococcal arthritis, knee	Infective arthritis and osteomyelitis (except that caused by tuberculosis or sexually transmitted disease)
M00061	Staphylococcal arthritis, right knee	Infective arthritis and osteomyelitis (except that caused by tuberculosis or sexually transmitted disease)
M00062	Staphylococcal arthritis, left knee	Infective arthritis and osteomyelitis (except that caused by tuberculosis or sexually transmitted disease)
M00069	Staphylococcal arthritis, unspecified knee	Infective arthritis and osteomyelitis (except that caused by tuberculosis or sexually transmitted disease)
M0007	Staphylococcal arthritis, ankle and foot	Infective arthritis and osteomyelitis (except that caused by tuberculosis or sexually transmitted disease)
M00071	Staphylococcal arthritis, right ankle and foot	Infective arthritis and osteomyelitis (except that caused by tuberculosis or sexually transmitted disease)
M00072	Staphylococcal arthritis, left ankle and foot	Infective arthritis and osteomyelitis (except that caused by tuberculosis or sexually transmitted disease)
M00079	Staphylococcal arthritis, unspecified ankle and foot	Infective arthritis and osteomyelitis (except that caused by tuberculosis or sexually transmitted disease)
M0008	Staphylococcal arthritis, vertebrae	Infective arthritis and osteomyelitis (except that caused by tuberculosis or sexually transmitted disease)
M0009	Staphylococcal polyarthritis	Infective arthritis and osteomyelitis (except that caused by tuberculosis or sexually transmitted disease)
M001	Pneumococcal arthritis and polyarthritis	Infective arthritis and osteomyelitis (except that caused by tuberculosis or sexually transmitted disease)
M0010	Pneumococcal arthritis, unspecified joint	Infective arthritis and osteomyelitis (except that caused by tuberculosis or sexually transmitted disease)
M0011	Pneumococcal arthritis, shoulder	Infective arthritis and osteomyelitis (except that caused by tuberculosis or sexually transmitted disease)
M00111	Pneumococcal arthritis, right shoulder	Infective arthritis and osteomyelitis (except that caused by tuberculosis or sexually transmitted disease)
M00112	Pneumococcal arthritis, left shoulder	Infective arthritis and osteomyelitis (except that caused by tuberculosis or sexually transmitted disease)
M00119	Pneumococcal arthritis, unspecified shoulder	Infective arthritis and osteomyelitis (except that caused by tuberculosis or sexually transmitted disease)
M0012	Pneumococcal arthritis, elbow	Infective arthritis and osteomyelitis (except that caused by tuberculosis or sexually transmitted disease)
M00121	Pneumococcal arthritis, right elbow	Infective arthritis and osteomyelitis (except that caused by tuberculosis or sexually transmitted disease)
M00122	Pneumococcal arthritis, left elbow	Infective arthritis and osteomyelitis (except that caused by tuberculosis or sexually transmitted disease)
M00129	Pneumococcal arthritis, unspecified elbow	Infective arthritis and osteomyelitis (except that caused by tuberculosis or sexually transmitted disease)
M0013	Pneumococcal arthritis, wrist	Infective arthritis and osteomyelitis (except that caused by tuberculosis or sexually transmitted disease)
M00131	Pneumococcal arthritis, right wrist	Infective arthritis and osteomyelitis (except that caused by tuberculosis or sexually transmitted disease)
M00132	Pneumococcal arthritis, left wrist	Infective arthritis and osteomyelitis (except that caused by tuberculosis or sexually transmitted disease)
M00139	Pneumococcal arthritis, unspecified wrist	Infective arthritis and osteomyelitis (except that caused by tuberculosis or sexually transmitted disease)
M0014	Pneumococcal arthritis, hand	Infective arthritis and osteomyelitis (except that caused by tuberculosis or sexually transmitted disease)
M00141	Pneumococcal arthritis, right hand	Infective arthritis and osteomyelitis (except that caused by tuberculosis or sexually transmitted disease)
M00142	Pneumococcal arthritis, left hand	Infective arthritis and osteomyelitis (except that caused by tuberculosis or sexually transmitted disease)
M00149	Pneumococcal arthritis, unspecified hand	Infective arthritis and osteomyelitis (except that caused by tuberculosis or sexually transmitted disease)
M0015	Pneumococcal arthritis, hip	Infective arthritis and osteomyelitis (except that caused by tuberculosis or sexually transmitted disease)
M00151	Pneumococcal arthritis, right hip	Infective arthritis and osteomyelitis (except that caused by tuberculosis or sexually transmitted disease)
M00152	Pneumococcal arthritis, left hip	Infective arthritis and osteomyelitis (except that caused by tuberculosis or sexually transmitted disease)
M00159	Pneumococcal arthritis, unspecified hip	Infective arthritis and osteomyelitis (except that caused by tuberculosis or sexually transmitted disease)
M0016	Pneumococcal arthritis, knee	Infective arthritis and osteomyelitis (except that caused by tuberculosis or sexually transmitted disease)
M00161	Pneumococcal arthritis, right knee	Infective arthritis and osteomyelitis (except that caused by tuberculosis or sexually transmitted disease)
M00162	Pneumococcal arthritis, left knee	Infective arthritis and osteomyelitis (except that caused by tuberculosis or sexually transmitted disease)
M00169	Pneumococcal arthritis, unspecified knee	Infective arthritis and osteomyelitis (except that caused by tuberculosis or sexually transmitted disease)
M0017	Pneumococcal arthritis, ankle and foot	Infective arthritis and osteomyelitis (except that caused by tuberculosis or sexually transmitted disease)
M00171	Pneumococcal arthritis, right ankle and foot	Infective arthritis and osteomyelitis (except that caused by tuberculosis or sexually transmitted disease)
M00172	Pneumococcal arthritis, left ankle and foot	Infective arthritis and osteomyelitis (except that caused by tuberculosis or sexually transmitted disease)
M00179	Pneumococcal arthritis, unspecified ankle and foot	Infective arthritis and osteomyelitis (except that caused by tuberculosis or sexually transmitted disease)
M0018	Pneumococcal arthritis, vertebrae	Infective arthritis and osteomyelitis (except that caused by tuberculosis or sexually transmitted disease)
M0019	Pneumococcal polyarthritis	Infective arthritis and osteomyelitis (except that caused by tuberculosis or sexually transmitted disease)
M002	Other streptococcal arthritis and polyarthritis	Infective arthritis and osteomyelitis (except that caused by tuberculosis or sexually transmitted disease)
M0020	Other streptococcal arthritis, unspecified joint	Infective arthritis and osteomyelitis (except that caused by tuberculosis or sexually transmitted disease)
M0021	Other streptococcal arthritis, shoulder	Infective arthritis and osteomyelitis (except that caused by tuberculosis or sexually transmitted disease)
M00211	Other streptococcal arthritis, right shoulder	Infective arthritis and osteomyelitis (except that caused by tuberculosis or sexually transmitted disease)
M00212	Other streptococcal arthritis, left shoulder	Infective arthritis and osteomyelitis (except that caused by tuberculosis or sexually transmitted disease)
M00219	Other streptococcal arthritis, unspecified shoulder	Infective arthritis and osteomyelitis (except that caused by tuberculosis or sexually transmitted disease)
M0022	Other streptococcal arthritis, elbow	Infective arthritis and osteomyelitis (except that caused by tuberculosis or sexually transmitted disease)
M00221	Other streptococcal arthritis, right elbow	Infective arthritis and osteomyelitis (except that caused by tuberculosis or sexually transmitted disease)
M00222	Other streptococcal arthritis, left elbow	Infective arthritis and osteomyelitis (except that caused by tuberculosis or sexually transmitted disease)
M00229	Other streptococcal arthritis, unspecified elbow	Infective arthritis and osteomyelitis (except that caused by tuberculosis or sexually transmitted disease)
M0023	Other streptococcal arthritis, wrist	Infective arthritis and osteomyelitis (except that caused by tuberculosis or sexually transmitted disease)
M00231	Other streptococcal arthritis, right wrist	Infective arthritis and osteomyelitis (except that caused by tuberculosis or sexually transmitted disease)
M00232	Other streptococcal arthritis, left wrist	Infective arthritis and osteomyelitis (except that caused by tuberculosis or sexually transmitted disease)
M00239	Other streptococcal arthritis, unspecified wrist	Infective arthritis and osteomyelitis (except that caused by tuberculosis or sexually transmitted disease)
M0024	Other streptococcal arthritis, hand	Infective arthritis and osteomyelitis (except that caused by tuberculosis or sexually transmitted disease)
M00241	Other streptococcal arthritis, right hand	Infective arthritis and osteomyelitis (except that caused by tuberculosis or sexually transmitted disease)
M00242	Other streptococcal arthritis, left hand	Infective arthritis and osteomyelitis (except that caused by tuberculosis or sexually transmitted disease)
M00249	Other streptococcal arthritis, unspecified hand	Infective arthritis and osteomyelitis (except that caused by tuberculosis or sexually transmitted disease)
M0025	Other streptococcal arthritis, hip	Infective arthritis and osteomyelitis (except that caused by tuberculosis or sexually transmitted disease)
M00251	Other streptococcal arthritis, right hip	Infective arthritis and osteomyelitis (except that caused by tuberculosis or sexually transmitted disease)
M00252	Other streptococcal arthritis, left hip	Infective arthritis and osteomyelitis (except that caused by tuberculosis or sexually transmitted disease)
M00259	Other streptococcal arthritis, unspecified hip	Infective arthritis and osteomyelitis (except that caused by tuberculosis or sexually transmitted disease)
M0026	Other streptococcal arthritis, knee	Infective arthritis and osteomyelitis (except that caused by tuberculosis or sexually transmitted disease)
M00261	Other streptococcal arthritis, right knee	Infective arthritis and osteomyelitis (except that caused by tuberculosis or sexually transmitted disease)
M00262	Other streptococcal arthritis, left knee	Infective arthritis and osteomyelitis (except that caused by tuberculosis or sexually transmitted disease)
M00269	Other streptococcal arthritis, unspecified knee	Infective arthritis and osteomyelitis (except that caused by tuberculosis or sexually transmitted disease)
M0027	Other streptococcal arthritis, ankle and foot	Infective arthritis and osteomyelitis (except that caused by tuberculosis or sexually transmitted disease)
M00271	Other streptococcal arthritis, right ankle and foot	Infective arthritis and osteomyelitis (except that caused by tuberculosis or sexually transmitted disease)
M00272	Other streptococcal arthritis, left ankle and foot	Infective arthritis and osteomyelitis (except that caused by tuberculosis or sexually transmitted disease)
M00279	Other streptococcal arthritis, unspecified ankle and foot	Infective arthritis and osteomyelitis (except that caused by tuberculosis or sexually transmitted disease)
M0028	Other streptococcal arthritis, vertebrae	Infective arthritis and osteomyelitis (except that caused by tuberculosis or sexually transmitted disease)
M0029	Other streptococcal polyarthritis	Infective arthritis and osteomyelitis (except that caused by tuberculosis or sexually transmitted disease)
M008	Arthritis and polyarthritis due to other bacteria	Infective arthritis and osteomyelitis (except that caused by tuberculosis or sexually transmitted disease)
M0080	Arthritis due to other bacteria, unspecified joint	Infective arthritis and osteomyelitis (except that caused by tuberculosis or sexually transmitted disease)
M0081	Arthritis due to other bacteria, shoulder	Infective arthritis and osteomyelitis (except that caused by tuberculosis or sexually transmitted disease)
M00811	Arthritis due to other bacteria, right shoulder	Infective arthritis and osteomyelitis (except that caused by tuberculosis or sexually transmitted disease)
M00812	Arthritis due to other bacteria, left shoulder	Infective arthritis and osteomyelitis (except that caused by tuberculosis or sexually transmitted disease)
M00819	Arthritis due to other bacteria, unspecified shoulder	Infective arthritis and osteomyelitis (except that caused by tuberculosis or sexually transmitted disease)
M0082	Arthritis due to other bacteria, elbow	Infective arthritis and osteomyelitis (except that caused by tuberculosis or sexually transmitted disease)
M00821	Arthritis due to other bacteria, right elbow	Infective arthritis and osteomyelitis (except that caused by tuberculosis or sexually transmitted disease)
M00822	Arthritis due to other bacteria, left elbow	Infective arthritis and osteomyelitis (except that caused by tuberculosis or sexually transmitted disease)
M00829	Arthritis due to other bacteria, unspecified elbow	Infective arthritis and osteomyelitis (except that caused by tuberculosis or sexually transmitted disease)
M0083	Arthritis due to other bacteria, wrist	Infective arthritis and osteomyelitis (except that caused by tuberculosis or sexually transmitted disease)
M00831	Arthritis due to other bacteria, right wrist	Infective arthritis and osteomyelitis (except that caused by tuberculosis or sexually transmitted disease)
M00832	Arthritis due to other bacteria, left wrist	Infective arthritis and osteomyelitis (except that caused by tuberculosis or sexually transmitted disease)
M00839	Arthritis due to other bacteria, unspecified wrist	Infective arthritis and osteomyelitis (except that caused by tuberculosis or sexually transmitted disease)
M0084	Arthritis due to other bacteria, hand	Infective arthritis and osteomyelitis (except that caused by tuberculosis or sexually transmitted disease)
M00841	Arthritis due to other bacteria, right hand	Infective arthritis and osteomyelitis (except that caused by tuberculosis or sexually transmitted disease)
M00842	Arthritis due to other bacteria, left hand	Infective arthritis and osteomyelitis (except that caused by tuberculosis or sexually transmitted disease)
M00849	Arthritis due to other bacteria, unspecified hand	Infective arthritis and osteomyelitis (except that caused by tuberculosis or sexually transmitted disease)
M0085	Arthritis due to other bacteria, hip	Infective arthritis and osteomyelitis (except that caused by tuberculosis or sexually transmitted disease)
M00851	Arthritis due to other bacteria, right hip	Infective arthritis and osteomyelitis (except that caused by tuberculosis or sexually transmitted disease)
M00852	Arthritis due to other bacteria, left hip	Infective arthritis and osteomyelitis (except that caused by tuberculosis or sexually transmitted disease)
M00859	Arthritis due to other bacteria, unspecified hip	Infective arthritis and osteomyelitis (except that caused by tuberculosis or sexually transmitted disease)
M0086	Arthritis due to other bacteria, knee	Infective arthritis and osteomyelitis (except that caused by tuberculosis or sexually transmitted disease)
M00861	Arthritis due to other bacteria, right knee	Infective arthritis and osteomyelitis (except that caused by tuberculosis or sexually transmitted disease)
M00862	Arthritis due to other bacteria, left knee	Infective arthritis and osteomyelitis (except that caused by tuberculosis or sexually transmitted disease)
M00869	Arthritis due to other bacteria, unspecified knee	Infective arthritis and osteomyelitis (except that caused by tuberculosis or sexually transmitted disease)
M0087	Arthritis due to other bacteria, ankle and foot	Infective arthritis and osteomyelitis (except that caused by tuberculosis or sexually transmitted disease)
M00871	Arthritis due to other bacteria, right ankle and foot	Infective arthritis and osteomyelitis (except that caused by tuberculosis or sexually transmitted disease)
M00872	Arthritis due to other bacteria, left ankle and foot	Infective arthritis and osteomyelitis (except that caused by tuberculosis or sexually transmitted disease)
M00879	Arthritis due to other bacteria, unspecified ankle and foot	Infective arthritis and osteomyelitis (except that caused by tuberculosis or sexually transmitted disease)
M0088	Arthritis due to other bacteria, vertebrae	Infective arthritis and osteomyelitis (except that caused by tuberculosis or sexually transmitted disease)
M0089	Polyarthritis due to other bacteria	Infective arthritis and osteomyelitis (except that caused by tuberculosis or sexually transmitted disease)
M009	Pyogenic arthritis, unspecified	Infective arthritis and osteomyelitis (except that caused by tuberculosis or sexually transmitted disease)
M01	Direct infections of joint in infectious and parasitic diseases classified elsewhere	Infective arthritis and osteomyelitis (except that caused by tuberculosis or sexually transmitted disease)
M01X	Direct infection of joint in infectious and parasitic diseases classified elsewhere	Infective arthritis and osteomyelitis (except that caused by tuberculosis or sexually transmitted disease)
M01X0	Direct infection of unspecified joint in infectious and parasitic diseases classified elsewhere	Infective arthritis and osteomyelitis (except that caused by tuberculosis or sexually transmitted disease)
M01X1	Direct infection of shoulder joint in infectious and parasitic diseases classified elsewhere	Infective arthritis and osteomyelitis (except that caused by tuberculosis or sexually transmitted disease)
M01X11	Direct infection of right shoulder in infectious and parasitic diseases classified elsewhere	Infective arthritis and osteomyelitis (except that caused by tuberculosis or sexually transmitted disease)
M01X12	Direct infection of left shoulder in infectious and parasitic diseases classified elsewhere	Infective arthritis and osteomyelitis (except that caused by tuberculosis or sexually transmitted disease)
M01X19	Direct infection of unspecified shoulder in infectious and parasitic diseases classified elsewhere	Infective arthritis and osteomyelitis (except that caused by tuberculosis or sexually transmitted disease)
M01X2	Direct infection of elbow in infectious and parasitic diseases classified elsewhere	Infective arthritis and osteomyelitis (except that caused by tuberculosis or sexually transmitted disease)
M01X21	Direct infection of right elbow in infectious and parasitic diseases classified elsewhere	Infective arthritis and osteomyelitis (except that caused by tuberculosis or sexually transmitted disease)
M01X22	Direct infection of left elbow in infectious and parasitic diseases classified elsewhere	Infective arthritis and osteomyelitis (except that caused by tuberculosis or sexually transmitted disease)
M01X29	Direct infection of unspecified elbow in infectious and parasitic diseases classified elsewhere	Infective arthritis and osteomyelitis (except that caused by tuberculosis or sexually transmitted disease)
M01X3	Direct infection of wrist in infectious and parasitic diseases classified elsewhere	Infective arthritis and osteomyelitis (except that caused by tuberculosis or sexually transmitted disease)
M01X31	Direct infection of right wrist in infectious and parasitic diseases classified elsewhere	Infective arthritis and osteomyelitis (except that caused by tuberculosis or sexually transmitted disease)
M01X32	Direct infection of left wrist in infectious and parasitic diseases classified elsewhere	Infective arthritis and osteomyelitis (except that caused by tuberculosis or sexually transmitted disease)
M01X39	Direct infection of unspecified wrist in infectious and parasitic diseases classified elsewhere	Infective arthritis and osteomyelitis (except that caused by tuberculosis or sexually transmitted disease)
M01X4	Direct infection of hand in infectious and parasitic diseases classified elsewhere	Infective arthritis and osteomyelitis (except that caused by tuberculosis or sexually transmitted disease)
M01X41	Direct infection of right hand in infectious and parasitic diseases classified elsewhere	Infective arthritis and osteomyelitis (except that caused by tuberculosis or sexually transmitted disease)
M01X42	Direct infection of left hand in infectious and parasitic diseases classified elsewhere	Infective arthritis and osteomyelitis (except that caused by tuberculosis or sexually transmitted disease)
M01X49	Direct infection of unspecified hand in infectious and parasitic diseases classified elsewhere	Infective arthritis and osteomyelitis (except that caused by tuberculosis or sexually transmitted disease)
M01X5	Direct infection of hip in infectious and parasitic diseases classified elsewhere	Infective arthritis and osteomyelitis (except that caused by tuberculosis or sexually transmitted disease)
M01X51	Direct infection of right hip in infectious and parasitic diseases classified elsewhere	Infective arthritis and osteomyelitis (except that caused by tuberculosis or sexually transmitted disease)
M01X52	Direct infection of left hip in infectious and parasitic diseases classified elsewhere	Infective arthritis and osteomyelitis (except that caused by tuberculosis or sexually transmitted disease)
M01X59	Direct infection of unspecified hip in infectious and parasitic diseases classified elsewhere	Infective arthritis and osteomyelitis (except that caused by tuberculosis or sexually transmitted disease)
M01X6	Direct infection of knee in infectious and parasitic diseases classified elsewhere	Infective arthritis and osteomyelitis (except that caused by tuberculosis or sexually transmitted disease)
M01X61	Direct infection of right knee in infectious and parasitic diseases classified elsewhere	Infective arthritis and osteomyelitis (except that caused by tuberculosis or sexually transmitted disease)
M01X62	Direct infection of left knee in infectious and parasitic diseases classified elsewhere	Infective arthritis and osteomyelitis (except that caused by tuberculosis or sexually transmitted disease)
M01X69	Direct infection of unspecified knee in infectious and parasitic diseases classified elsewhere	Infective arthritis and osteomyelitis (except that caused by tuberculosis or sexually transmitted disease)
M01X7	Direct infection of ankle and foot in infectious and parasitic diseases classified elsewhere	Infective arthritis and osteomyelitis (except that caused by tuberculosis or sexually transmitted disease)
M01X71	Direct infection of right ankle and foot in infectious and parasitic diseases classified elsewhere	Infective arthritis and osteomyelitis (except that caused by tuberculosis or sexually transmitted disease)
M01X72	Direct infection of left ankle and foot in infectious and parasitic diseases classified elsewhere	Infective arthritis and osteomyelitis (except that caused by tuberculosis or sexually transmitted disease)
M01X79	Direct infection of unspecified ankle and foot in infectious and parasitic diseases classified elsewhere	Infective arthritis and osteomyelitis (except that caused by tuberculosis or sexually transmitted disease)
M01X8	Direct infection of vertebrae in infectious and parasitic diseases classified elsewhere	Infective arthritis and osteomyelitis (except that caused by tuberculosis or sexually transmitted disease)
M01X9	Direct infection of multiple joints in infectious and parasitic diseases classified elsewhere	Infective arthritis and osteomyelitis (except that caused by tuberculosis or sexually transmitted disease)
M462	Osteomyelitis of vertebra	Infective arthritis and osteomyelitis (except that caused by tuberculosis or sexually transmitted disease)
M4620	Osteomyelitis of vertebra, site unspecified	Infective arthritis and osteomyelitis (except that caused by tuberculosis or sexually transmitted disease)
M4621	Osteomyelitis of vertebra, occipito-atlanto-axial region	Infective arthritis and osteomyelitis (except that caused by tuberculosis or sexually transmitted disease)
M4622	Osteomyelitis of vertebra, cervical region	Infective arthritis and osteomyelitis (except that caused by tuberculosis or sexually transmitted disease)
M4623	Osteomyelitis of vertebra, cervicothoracic region	Infective arthritis and osteomyelitis (except that caused by tuberculosis or sexually transmitted disease)
M4624	Osteomyelitis of vertebra, thoracic region	Infective arthritis and osteomyelitis (except that caused by tuberculosis or sexually transmitted disease)
M4625	Osteomyelitis of vertebra, thoracolumbar region	Infective arthritis and osteomyelitis (except that caused by tuberculosis or sexually transmitted disease)
M4626	Osteomyelitis of vertebra, lumbar region	Infective arthritis and osteomyelitis (except that caused by tuberculosis or sexually transmitted disease)
M4627	Osteomyelitis of vertebra, lumbosacral region	Infective arthritis and osteomyelitis (except that caused by tuberculosis or sexually transmitted disease)
M4628	Osteomyelitis of vertebra, sacral and sacrococcygeal region	Infective arthritis and osteomyelitis (except that caused by tuberculosis or sexually transmitted disease)
M463	Infection of intervertebral disc (pyogenic)	Spondylosis; intervertebral disc disorders; other back problems
M4630	Infection of intervertebral disc (pyogenic), site unspecified	Spondylosis; intervertebral disc disorders; other back problems
M4631	Infection of intervertebral disc (pyogenic), occipito-atlanto-axial region	Spondylosis; intervertebral disc disorders; other back problems
M4632	Infection of intervertebral disc (pyogenic), cervical region	Spondylosis; intervertebral disc disorders; other back problems
M4633	Infection of intervertebral disc (pyogenic), cervicothoracic region	Spondylosis; intervertebral disc disorders; other back problems
M4634	Infection of intervertebral disc (pyogenic), thoracic region	Spondylosis; intervertebral disc disorders; other back problems
M4635	Infection of intervertebral disc (pyogenic), thoracolumbar region	Spondylosis; intervertebral disc disorders; other back problems
M4636	Infection of intervertebral disc (pyogenic), lumbar region	Spondylosis; intervertebral disc disorders; other back problems
M4637	Infection of intervertebral disc (pyogenic), lumbosacral region	Spondylosis; intervertebral disc disorders; other back problems
M4638	Infection of intervertebral disc (pyogenic), sacral and sacrococcygeal region	Spondylosis; intervertebral disc disorders; other back problems
M4639	Infection of intervertebral disc (pyogenic), multiple sites in spine	Spondylosis; intervertebral disc disorders; other back problems
M650	Abscess of tendon sheath	Other connective tissue disease
M6500	Abscess of tendon sheath, unspecified site	Other connective tissue disease
M6501	Abscess of tendon sheath, shoulder	Other connective tissue disease
M65011	Abscess of tendon sheath, right shoulder	Other connective tissue disease
M65012	Abscess of tendon sheath, left shoulder	Other connective tissue disease
M65019	Abscess of tendon sheath, unspecified shoulder	Other connective tissue disease
M6502	Abscess of tendon sheath, upper arm	Other connective tissue disease
M65021	Abscess of tendon sheath, right upper arm	Other connective tissue disease
M65022	Abscess of tendon sheath, left upper arm	Other connective tissue disease
M65029	Abscess of tendon sheath, unspecified upper arm	Other connective tissue disease
M6503	Abscess of tendon sheath, forearm	Other connective tissue disease
M65031	Abscess of tendon sheath, right forearm	Other connective tissue disease
M65032	Abscess of tendon sheath, left forearm	Other connective tissue disease
M65039	Abscess of tendon sheath, unspecified forearm	Other connective tissue disease
M6504	Abscess of tendon sheath, hand	Other connective tissue disease
M65041	Abscess of tendon sheath, right hand	Other connective tissue disease
M65042	Abscess of tendon sheath, left hand	Other connective tissue disease
M65049	Abscess of tendon sheath, unspecified hand	Other connective tissue disease
M6505	Abscess of tendon sheath, thigh	Other connective tissue disease
M65051	Abscess of tendon sheath, right thigh	Other connective tissue disease
M65052	Abscess of tendon sheath, left thigh	Other connective tissue disease
M65059	Abscess of tendon sheath, unspecified thigh	Other connective tissue disease
M6506	Abscess of tendon sheath, lower leg	Other connective tissue disease
M65061	Abscess of tendon sheath, right lower leg	Other connective tissue disease
M65062	Abscess of tendon sheath, left lower leg	Other connective tissue disease
M65069	Abscess of tendon sheath, unspecified lower leg	Other connective tissue disease
M6507	Abscess of tendon sheath, ankle and foot	Other connective tissue disease
M65071	Abscess of tendon sheath, right ankle and foot	Other connective tissue disease
M65072	Abscess of tendon sheath, left ankle and foot	Other connective tissue disease
M65079	Abscess of tendon sheath, unspecified ankle and foot	Other connective tissue disease
M6508	Abscess of tendon sheath, other site	Other connective tissue disease
M651	Other infective (teno)synovitis	Other connective tissue disease
M6510	Other infective (teno)synovitis, unspecified site	Other connective tissue disease
M6511	Other infective (teno)synovitis, shoulder	Other connective tissue disease
M65111	Other infective (teno)synovitis, right shoulder	Other connective tissue disease
M65112	Other infective (teno)synovitis, left shoulder	Other connective tissue disease
M65119	Other infective (teno)synovitis, unspecified shoulder	Other connective tissue disease
M6512	Other infective (teno)synovitis, elbow	Other connective tissue disease
M65121	Other infective (teno)synovitis, right elbow	Other connective tissue disease
M65122	Other infective (teno)synovitis, left elbow	Other connective tissue disease
M65129	Other infective (teno)synovitis, unspecified elbow	Other connective tissue disease
M6513	Other infective (teno)synovitis, wrist	Other connective tissue disease
M65131	Other infective (teno)synovitis, right wrist	Other connective tissue disease
M65132	Other infective (teno)synovitis, left wrist	Other connective tissue disease
M65139	Other infective (teno)synovitis, unspecified wrist	Other connective tissue disease
M6514	Other infective (teno)synovitis, hand	Other connective tissue disease
M65141	Other infective (teno)synovitis, right hand	Other connective tissue disease
M65142	Other infective (teno)synovitis, left hand	Other connective tissue disease
M65149	Other infective (teno)synovitis, unspecified hand	Other connective tissue disease
M6515	Other infective (teno)synovitis, hip	Other connective tissue disease
M65151	Other infective (teno)synovitis, right hip	Other connective tissue disease
M65152	Other infective (teno)synovitis, left hip	Other connective tissue disease
M65159	Other infective (teno)synovitis, unspecified hip	Other connective tissue disease
M6516	Other infective (teno)synovitis, knee	Other connective tissue disease
M65161	Other infective (teno)synovitis, right knee	Other connective tissue disease
M65162	Other infective (teno)synovitis, left knee	Other connective tissue disease
M65169	Other infective (teno)synovitis, unspecified knee	Other connective tissue disease
M6517	Other infective (teno)synovitis, ankle and foot	Other connective tissue disease
M65171	Other infective (teno)synovitis, right ankle and foot	Other connective tissue disease
M65172	Other infective (teno)synovitis, left ankle and foot	Other connective tissue disease
M65179	Other infective (teno)synovitis, unspecified ankle and foot	Other connective tissue disease
M6518	Other infective (teno)synovitis, other site	Other connective tissue disease
M6519	Other infective (teno)synovitis, multiple sites	Other connective tissue disease
M726	Necrotizing fasciitis	Other connective tissue disease
M86	Osteomyelitis	Infective arthritis and osteomyelitis (except that caused by tuberculosis or sexually transmitted disease)
M860	Acute hematogenous osteomyelitis	Infective arthritis and osteomyelitis (except that caused by tuberculosis or sexually transmitted disease)
M8600	Acute hematogenous osteomyelitis, unspecified site	Infective arthritis and osteomyelitis (except that caused by tuberculosis or sexually transmitted disease)
M8601	Acute hematogenous osteomyelitis, shoulder	Infective arthritis and osteomyelitis (except that caused by tuberculosis or sexually transmitted disease)
M86011	Acute hematogenous osteomyelitis, right shoulder	Infective arthritis and osteomyelitis (except that caused by tuberculosis or sexually transmitted disease)
M86012	Acute hematogenous osteomyelitis, left shoulder	Infective arthritis and osteomyelitis (except that caused by tuberculosis or sexually transmitted disease)
M86019	Acute hematogenous osteomyelitis, unspecified shoulder	Infective arthritis and osteomyelitis (except that caused by tuberculosis or sexually transmitted disease)
M8602	Acute hematogenous osteomyelitis, humerus	Infective arthritis and osteomyelitis (except that caused by tuberculosis or sexually transmitted disease)
M86021	Acute hematogenous osteomyelitis, right humerus	Infective arthritis and osteomyelitis (except that caused by tuberculosis or sexually transmitted disease)
M86022	Acute hematogenous osteomyelitis, left humerus	Infective arthritis and osteomyelitis (except that caused by tuberculosis or sexually transmitted disease)
M86029	Acute hematogenous osteomyelitis, unspecified humerus	Infective arthritis and osteomyelitis (except that caused by tuberculosis or sexually transmitted disease)
M8603	Acute hematogenous osteomyelitis, radius and ulna	Infective arthritis and osteomyelitis (except that caused by tuberculosis or sexually transmitted disease)
M86031	Acute hematogenous osteomyelitis, right radius and ulna	Infective arthritis and osteomyelitis (except that caused by tuberculosis or sexually transmitted disease)
M86032	Acute hematogenous osteomyelitis, left radius and ulna	Infective arthritis and osteomyelitis (except that caused by tuberculosis or sexually transmitted disease)
M86039	Acute hematogenous osteomyelitis, unspecified radius and ulna	Infective arthritis and osteomyelitis (except that caused by tuberculosis or sexually transmitted disease)
M8604	Acute hematogenous osteomyelitis, hand	Infective arthritis and osteomyelitis (except that caused by tuberculosis or sexually transmitted disease)
M86041	Acute hematogenous osteomyelitis, right hand	Infective arthritis and osteomyelitis (except that caused by tuberculosis or sexually transmitted disease)
M86042	Acute hematogenous osteomyelitis, left hand	Infective arthritis and osteomyelitis (except that caused by tuberculosis or sexually transmitted disease)
M86049	Acute hematogenous osteomyelitis, unspecified hand	Infective arthritis and osteomyelitis (except that caused by tuberculosis or sexually transmitted disease)
M8605	Acute hematogenous osteomyelitis, femur	Infective arthritis and osteomyelitis (except that caused by tuberculosis or sexually transmitted disease)
M86051	Acute hematogenous osteomyelitis, right femur	Infective arthritis and osteomyelitis (except that caused by tuberculosis or sexually transmitted disease)
M86052	Acute hematogenous osteomyelitis, left femur	Infective arthritis and osteomyelitis (except that caused by tuberculosis or sexually transmitted disease)
M86059	Acute hematogenous osteomyelitis, unspecified femur	Infective arthritis and osteomyelitis (except that caused by tuberculosis or sexually transmitted disease)
M8606	Acute hematogenous osteomyelitis, tibia and fibula	Infective arthritis and osteomyelitis (except that caused by tuberculosis or sexually transmitted disease)
M86061	Acute hematogenous osteomyelitis, right tibia and fibula	Infective arthritis and osteomyelitis (except that caused by tuberculosis or sexually transmitted disease)
M86062	Acute hematogenous osteomyelitis, left tibia and fibula	Infective arthritis and osteomyelitis (except that caused by tuberculosis or sexually transmitted disease)
M86069	Acute hematogenous osteomyelitis, unspecified tibia and fibula	Infective arthritis and osteomyelitis (except that caused by tuberculosis or sexually transmitted disease)
M8607	Acute hematogenous osteomyelitis, ankle and foot	Infective arthritis and osteomyelitis (except that caused by tuberculosis or sexually transmitted disease)
M86071	Acute hematogenous osteomyelitis, right ankle and foot	Infective arthritis and osteomyelitis (except that caused by tuberculosis or sexually transmitted disease)
M86072	Acute hematogenous osteomyelitis, left ankle and foot	Infective arthritis and osteomyelitis (except that caused by tuberculosis or sexually transmitted disease)
M86079	Acute hematogenous osteomyelitis, unspecified ankle and foot	Infective arthritis and osteomyelitis (except that caused by tuberculosis or sexually transmitted disease)
M8608	Acute hematogenous osteomyelitis, other sites	Infective arthritis and osteomyelitis (except that caused by tuberculosis or sexually transmitted disease)
M8609	Acute hematogenous osteomyelitis, multiple sites	Infective arthritis and osteomyelitis (except that caused by tuberculosis or sexually transmitted disease)
M861	Other acute osteomyelitis	Infective arthritis and osteomyelitis (except that caused by tuberculosis or sexually transmitted disease)
M8610	Other acute osteomyelitis, unspecified site	Infective arthritis and osteomyelitis (except that caused by tuberculosis or sexually transmitted disease)
M8611	Other acute osteomyelitis, shoulder	Infective arthritis and osteomyelitis (except that caused by tuberculosis or sexually transmitted disease)
M86111	Other acute osteomyelitis, right shoulder	Infective arthritis and osteomyelitis (except that caused by tuberculosis or sexually transmitted disease)
M86112	Other acute osteomyelitis, left shoulder	Infective arthritis and osteomyelitis (except that caused by tuberculosis or sexually transmitted disease)
M86119	Other acute osteomyelitis, unspecified shoulder	Infective arthritis and osteomyelitis (except that caused by tuberculosis or sexually transmitted disease)
M8612	Other acute osteomyelitis, humerus	Infective arthritis and osteomyelitis (except that caused by tuberculosis or sexually transmitted disease)
M86121	Other acute osteomyelitis, right humerus	Infective arthritis and osteomyelitis (except that caused by tuberculosis or sexually transmitted disease)
M86122	Other acute osteomyelitis, left humerus	Infective arthritis and osteomyelitis (except that caused by tuberculosis or sexually transmitted disease)
M86129	Other acute osteomyelitis, unspecified humerus	Infective arthritis and osteomyelitis (except that caused by tuberculosis or sexually transmitted disease)
M8613	Other acute osteomyelitis, radius and ulna	Infective arthritis and osteomyelitis (except that caused by tuberculosis or sexually transmitted disease)
M86131	Other acute osteomyelitis, right radius and ulna	Infective arthritis and osteomyelitis (except that caused by tuberculosis or sexually transmitted disease)
M86132	Other acute osteomyelitis, left radius and ulna	Infective arthritis and osteomyelitis (except that caused by tuberculosis or sexually transmitted disease)
M86139	Other acute osteomyelitis, unspecified radius and ulna	Infective arthritis and osteomyelitis (except that caused by tuberculosis or sexually transmitted disease)
M8614	Other acute osteomyelitis, hand	Infective arthritis and osteomyelitis (except that caused by tuberculosis or sexually transmitted disease)
M86141	Other acute osteomyelitis, right hand	Infective arthritis and osteomyelitis (except that caused by tuberculosis or sexually transmitted disease)
M86142	Other acute osteomyelitis, left hand	Infective arthritis and osteomyelitis (except that caused by tuberculosis or sexually transmitted disease)
M86149	Other acute osteomyelitis, unspecified hand	Infective arthritis and osteomyelitis (except that caused by tuberculosis or sexually transmitted disease)
M8615	Other acute osteomyelitis, femur	Infective arthritis and osteomyelitis (except that caused by tuberculosis or sexually transmitted disease)
M86151	Other acute osteomyelitis, right femur	Infective arthritis and osteomyelitis (except that caused by tuberculosis or sexually transmitted disease)
M86152	Other acute osteomyelitis, left femur	Infective arthritis and osteomyelitis (except that caused by tuberculosis or sexually transmitted disease)
M86159	Other acute osteomyelitis, unspecified femur	Infective arthritis and osteomyelitis (except that caused by tuberculosis or sexually transmitted disease)
M8616	Other acute osteomyelitis, tibia and fibula	Infective arthritis and osteomyelitis (except that caused by tuberculosis or sexually transmitted disease)
M86161	Other acute osteomyelitis, right tibia and fibula	Infective arthritis and osteomyelitis (except that caused by tuberculosis or sexually transmitted disease)
M86162	Other acute osteomyelitis, left tibia and fibula	Infective arthritis and osteomyelitis (except that caused by tuberculosis or sexually transmitted disease)
M86169	Other acute osteomyelitis, unspecified tibia and fibula	Infective arthritis and osteomyelitis (except that caused by tuberculosis or sexually transmitted disease)
M8617	Other acute osteomyelitis, ankle and foot	Infective arthritis and osteomyelitis (except that caused by tuberculosis or sexually transmitted disease)
M86171	Other acute osteomyelitis, right ankle and foot	Infective arthritis and osteomyelitis (except that caused by tuberculosis or sexually transmitted disease)
M86172	Other acute osteomyelitis, left ankle and foot	Infective arthritis and osteomyelitis (except that caused by tuberculosis or sexually transmitted disease)
M86179	Other acute osteomyelitis, unspecified ankle and foot	Infective arthritis and osteomyelitis (except that caused by tuberculosis or sexually transmitted disease)
M8618	Other acute osteomyelitis, other site	Infective arthritis and osteomyelitis (except that caused by tuberculosis or sexually transmitted disease)
M8619	Other acute osteomyelitis, multiple sites	Infective arthritis and osteomyelitis (except that caused by tuberculosis or sexually transmitted disease)
M862	Subacute osteomyelitis	Infective arthritis and osteomyelitis (except that caused by tuberculosis or sexually transmitted disease)
M8620	Subacute osteomyelitis, unspecified site	Infective arthritis and osteomyelitis (except that caused by tuberculosis or sexually transmitted disease)
M8621	Subacute osteomyelitis, shoulder	Infective arthritis and osteomyelitis (except that caused by tuberculosis or sexually transmitted disease)
M86211	Subacute osteomyelitis, right shoulder	Infective arthritis and osteomyelitis (except that caused by tuberculosis or sexually transmitted disease)
M86212	Subacute osteomyelitis, left shoulder	Infective arthritis and osteomyelitis (except that caused by tuberculosis or sexually transmitted disease)
M86219	Subacute osteomyelitis, unspecified shoulder	Infective arthritis and osteomyelitis (except that caused by tuberculosis or sexually transmitted disease)
M8622	Subacute osteomyelitis, humerus	Infective arthritis and osteomyelitis (except that caused by tuberculosis or sexually transmitted disease)
M86221	Subacute osteomyelitis, right humerus	Infective arthritis and osteomyelitis (except that caused by tuberculosis or sexually transmitted disease)
M86222	Subacute osteomyelitis, left humerus	Infective arthritis and osteomyelitis (except that caused by tuberculosis or sexually transmitted disease)
M86229	Subacute osteomyelitis, unspecified humerus	Infective arthritis and osteomyelitis (except that caused by tuberculosis or sexually transmitted disease)
M8623	Subacute osteomyelitis, radius and ulna	Infective arthritis and osteomyelitis (except that caused by tuberculosis or sexually transmitted disease)
M86231	Subacute osteomyelitis, right radius and ulna	Infective arthritis and osteomyelitis (except that caused by tuberculosis or sexually transmitted disease)
M86232	Subacute osteomyelitis, left radius and ulna	Infective arthritis and osteomyelitis (except that caused by tuberculosis or sexually transmitted disease)
M86239	Subacute osteomyelitis, unspecified radius and ulna	Infective arthritis and osteomyelitis (except that caused by tuberculosis or sexually transmitted disease)
M8624	Subacute osteomyelitis, hand	Infective arthritis and osteomyelitis (except that caused by tuberculosis or sexually transmitted disease)
M86241	Subacute osteomyelitis, right hand	Infective arthritis and osteomyelitis (except that caused by tuberculosis or sexually transmitted disease)
M86242	Subacute osteomyelitis, left hand	Infective arthritis and osteomyelitis (except that caused by tuberculosis or sexually transmitted disease)
M86249	Subacute osteomyelitis, unspecified hand	Infective arthritis and osteomyelitis (except that caused by tuberculosis or sexually transmitted disease)
M8625	Subacute osteomyelitis, femur	Infective arthritis and osteomyelitis (except that caused by tuberculosis or sexually transmitted disease)
M86251	Subacute osteomyelitis, right femur	Infective arthritis and osteomyelitis (except that caused by tuberculosis or sexually transmitted disease)
M86252	Subacute osteomyelitis, left femur	Infective arthritis and osteomyelitis (except that caused by tuberculosis or sexually transmitted disease)
M86259	Subacute osteomyelitis, unspecified femur	Infective arthritis and osteomyelitis (except that caused by tuberculosis or sexually transmitted disease)
M8626	Subacute osteomyelitis, tibia and fibula	Infective arthritis and osteomyelitis (except that caused by tuberculosis or sexually transmitted disease)
M86261	Subacute osteomyelitis, right tibia and fibula	Infective arthritis and osteomyelitis (except that caused by tuberculosis or sexually transmitted disease)
M86262	Subacute osteomyelitis, left tibia and fibula	Infective arthritis and osteomyelitis (except that caused by tuberculosis or sexually transmitted disease)
M86269	Subacute osteomyelitis, unspecified tibia and fibula	Infective arthritis and osteomyelitis (except that caused by tuberculosis or sexually transmitted disease)
M8627	Subacute osteomyelitis, ankle and foot	Infective arthritis and osteomyelitis (except that caused by tuberculosis or sexually transmitted disease)
M86271	Subacute osteomyelitis, right ankle and foot	Infective arthritis and osteomyelitis (except that caused by tuberculosis or sexually transmitted disease)
M86272	Subacute osteomyelitis, left ankle and foot	Infective arthritis and osteomyelitis (except that caused by tuberculosis or sexually transmitted disease)
M86279	Subacute osteomyelitis, unspecified ankle and foot	Infective arthritis and osteomyelitis (except that caused by tuberculosis or sexually transmitted disease)
M8628	Subacute osteomyelitis, other site	Infective arthritis and osteomyelitis (except that caused by tuberculosis or sexually transmitted disease)
M8629	Subacute osteomyelitis, multiple sites	Infective arthritis and osteomyelitis (except that caused by tuberculosis or sexually transmitted disease)
M863	Chronic multifocal osteomyelitis	Infective arthritis and osteomyelitis (except that caused by tuberculosis or sexually transmitted disease)
M8630	Chronic multifocal osteomyelitis, unspecified site	Infective arthritis and osteomyelitis (except that caused by tuberculosis or sexually transmitted disease)
M8631	Chronic multifocal osteomyelitis, shoulder	Infective arthritis and osteomyelitis (except that caused by tuberculosis or sexually transmitted disease)
M86311	Chronic multifocal osteomyelitis, right shoulder	Infective arthritis and osteomyelitis (except that caused by tuberculosis or sexually transmitted disease)
M86312	Chronic multifocal osteomyelitis, left shoulder	Infective arthritis and osteomyelitis (except that caused by tuberculosis or sexually transmitted disease)
M86319	Chronic multifocal osteomyelitis, unspecified shoulder	Infective arthritis and osteomyelitis (except that caused by tuberculosis or sexually transmitted disease)
M8632	Chronic multifocal osteomyelitis, humerus	Infective arthritis and osteomyelitis (except that caused by tuberculosis or sexually transmitted disease)
M86321	Chronic multifocal osteomyelitis, right humerus	Infective arthritis and osteomyelitis (except that caused by tuberculosis or sexually transmitted disease)
M86322	Chronic multifocal osteomyelitis, left humerus	Infective arthritis and osteomyelitis (except that caused by tuberculosis or sexually transmitted disease)
M86329	Chronic multifocal osteomyelitis, unspecified humerus	Infective arthritis and osteomyelitis (except that caused by tuberculosis or sexually transmitted disease)
M8633	Chronic multifocal osteomyelitis, radius and ulna	Infective arthritis and osteomyelitis (except that caused by tuberculosis or sexually transmitted disease)
M86331	Chronic multifocal osteomyelitis, right radius and ulna	Infective arthritis and osteomyelitis (except that caused by tuberculosis or sexually transmitted disease)
M86332	Chronic multifocal osteomyelitis, left radius and ulna	Infective arthritis and osteomyelitis (except that caused by tuberculosis or sexually transmitted disease)
M86339	Chronic multifocal osteomyelitis, unspecified radius and ulna	Infective arthritis and osteomyelitis (except that caused by tuberculosis or sexually transmitted disease)
M8634	Chronic multifocal osteomyelitis, hand	Infective arthritis and osteomyelitis (except that caused by tuberculosis or sexually transmitted disease)
M86341	Chronic multifocal osteomyelitis, right hand	Infective arthritis and osteomyelitis (except that caused by tuberculosis or sexually transmitted disease)
M86342	Chronic multifocal osteomyelitis, left hand	Infective arthritis and osteomyelitis (except that caused by tuberculosis or sexually transmitted disease)
M86349	Chronic multifocal osteomyelitis, unspecified hand	Infective arthritis and osteomyelitis (except that caused by tuberculosis or sexually transmitted disease)
M8635	Chronic multifocal osteomyelitis, femur	Infective arthritis and osteomyelitis (except that caused by tuberculosis or sexually transmitted disease)
M86351	Chronic multifocal osteomyelitis, right femur	Infective arthritis and osteomyelitis (except that caused by tuberculosis or sexually transmitted disease)
M86352	Chronic multifocal osteomyelitis, left femur	Infective arthritis and osteomyelitis (except that caused by tuberculosis or sexually transmitted disease)
M86359	Chronic multifocal osteomyelitis, unspecified femur	Infective arthritis and osteomyelitis (except that caused by tuberculosis or sexually transmitted disease)
M8636	Chronic multifocal osteomyelitis, tibia and fibula	Infective arthritis and osteomyelitis (except that caused by tuberculosis or sexually transmitted disease)
M86361	Chronic multifocal osteomyelitis, right tibia and fibula	Infective arthritis and osteomyelitis (except that caused by tuberculosis or sexually transmitted disease)
M86362	Chronic multifocal osteomyelitis, left tibia and fibula	Infective arthritis and osteomyelitis (except that caused by tuberculosis or sexually transmitted disease)
M86369	Chronic multifocal osteomyelitis, unspecified tibia and fibula	Infective arthritis and osteomyelitis (except that caused by tuberculosis or sexually transmitted disease)
M8637	Chronic multifocal osteomyelitis, ankle and foot	Infective arthritis and osteomyelitis (except that caused by tuberculosis or sexually transmitted disease)
M86371	Chronic multifocal osteomyelitis, right ankle and foot	Infective arthritis and osteomyelitis (except that caused by tuberculosis or sexually transmitted disease)
M86372	Chronic multifocal osteomyelitis, left ankle and foot	Infective arthritis and osteomyelitis (except that caused by tuberculosis or sexually transmitted disease)
M86379	Chronic multifocal osteomyelitis, unspecified ankle and foot	Infective arthritis and osteomyelitis (except that caused by tuberculosis or sexually transmitted disease)
M8638	Chronic multifocal osteomyelitis, other site	Infective arthritis and osteomyelitis (except that caused by tuberculosis or sexually transmitted disease)
M8639	Chronic multifocal osteomyelitis, multiple sites	Infective arthritis and osteomyelitis (except that caused by tuberculosis or sexually transmitted disease)
M864	Chronic osteomyelitis with draining sinus	Infective arthritis and osteomyelitis (except that caused by tuberculosis or sexually transmitted disease)
M8640	Chronic osteomyelitis with draining sinus, unspecified site	Infective arthritis and osteomyelitis (except that caused by tuberculosis or sexually transmitted disease)
M8641	Chronic osteomyelitis with draining sinus, shoulder	Infective arthritis and osteomyelitis (except that caused by tuberculosis or sexually transmitted disease)
M86411	Chronic osteomyelitis with draining sinus, right shoulder	Infective arthritis and osteomyelitis (except that caused by tuberculosis or sexually transmitted disease)
M86412	Chronic osteomyelitis with draining sinus, left shoulder	Infective arthritis and osteomyelitis (except that caused by tuberculosis or sexually transmitted disease)
M86419	Chronic osteomyelitis with draining sinus, unspecified shoulder	Infective arthritis and osteomyelitis (except that caused by tuberculosis or sexually transmitted disease)
M8642	Chronic osteomyelitis with draining sinus, humerus	Infective arthritis and osteomyelitis (except that caused by tuberculosis or sexually transmitted disease)
M86421	Chronic osteomyelitis with draining sinus, right humerus	Infective arthritis and osteomyelitis (except that caused by tuberculosis or sexually transmitted disease)
M86422	Chronic osteomyelitis with draining sinus, left humerus	Infective arthritis and osteomyelitis (except that caused by tuberculosis or sexually transmitted disease)
M86429	Chronic osteomyelitis with draining sinus, unspecified humerus	Infective arthritis and osteomyelitis (except that caused by tuberculosis or sexually transmitted disease)
M8643	Chronic osteomyelitis with draining sinus, radius and ulna	Infective arthritis and osteomyelitis (except that caused by tuberculosis or sexually transmitted disease)
M86431	Chronic osteomyelitis with draining sinus, right radius and ulna	Infective arthritis and osteomyelitis (except that caused by tuberculosis or sexually transmitted disease)
M86432	Chronic osteomyelitis with draining sinus, left radius and ulna	Infective arthritis and osteomyelitis (except that caused by tuberculosis or sexually transmitted disease)
M86439	Chronic osteomyelitis with draining sinus, unspecified radius and ulna	Infective arthritis and osteomyelitis (except that caused by tuberculosis or sexually transmitted disease)
M8644	Chronic osteomyelitis with draining sinus, hand	Infective arthritis and osteomyelitis (except that caused by tuberculosis or sexually transmitted disease)
M86441	Chronic osteomyelitis with draining sinus, right hand	Infective arthritis and osteomyelitis (except that caused by tuberculosis or sexually transmitted disease)
M86442	Chronic osteomyelitis with draining sinus, left hand	Infective arthritis and osteomyelitis (except that caused by tuberculosis or sexually transmitted disease)
M86449	Chronic osteomyelitis with draining sinus, unspecified hand	Infective arthritis and osteomyelitis (except that caused by tuberculosis or sexually transmitted disease)
M8645	Chronic osteomyelitis with draining sinus, femur	Infective arthritis and osteomyelitis (except that caused by tuberculosis or sexually transmitted disease)
M86451	Chronic osteomyelitis with draining sinus, right femur	Infective arthritis and osteomyelitis (except that caused by tuberculosis or sexually transmitted disease)
M86452	Chronic osteomyelitis with draining sinus, left femur	Infective arthritis and osteomyelitis (except that caused by tuberculosis or sexually transmitted disease)
M86459	Chronic osteomyelitis with draining sinus, unspecified femur	Infective arthritis and osteomyelitis (except that caused by tuberculosis or sexually transmitted disease)
M8646	Chronic osteomyelitis with draining sinus, tibia and fibula	Infective arthritis and osteomyelitis (except that caused by tuberculosis or sexually transmitted disease)
M86461	Chronic osteomyelitis with draining sinus, right tibia and fibula	Infective arthritis and osteomyelitis (except that caused by tuberculosis or sexually transmitted disease)
M86462	Chronic osteomyelitis with draining sinus, left tibia and fibula	Infective arthritis and osteomyelitis (except that caused by tuberculosis or sexually transmitted disease)
M86469	Chronic osteomyelitis with draining sinus, unspecified tibia and fibula	Infective arthritis and osteomyelitis (except that caused by tuberculosis or sexually transmitted disease)
M8647	Chronic osteomyelitis with draining sinus, ankle and foot	Infective arthritis and osteomyelitis (except that caused by tuberculosis or sexually transmitted disease)
M86471	Chronic osteomyelitis with draining sinus, right ankle and foot	Infective arthritis and osteomyelitis (except that caused by tuberculosis or sexually transmitted disease)
M86472	Chronic osteomyelitis with draining sinus, left ankle and foot	Infective arthritis and osteomyelitis (except that caused by tuberculosis or sexually transmitted disease)
M86479	Chronic osteomyelitis with draining sinus, unspecified ankle and foot	Infective arthritis and osteomyelitis (except that caused by tuberculosis or sexually transmitted disease)
M8648	Chronic osteomyelitis with draining sinus, other site	Infective arthritis and osteomyelitis (except that caused by tuberculosis or sexually transmitted disease)
M8649	Chronic osteomyelitis with draining sinus, multiple sites	Infective arthritis and osteomyelitis (except that caused by tuberculosis or sexually transmitted disease)
M865	Other chronic hematogenous osteomyelitis	Infective arthritis and osteomyelitis (except that caused by tuberculosis or sexually transmitted disease)
M8650	Other chronic hematogenous osteomyelitis, unspecified site	Infective arthritis and osteomyelitis (except that caused by tuberculosis or sexually transmitted disease)
M8651	Other chronic hematogenous osteomyelitis, shoulder	Infective arthritis and osteomyelitis (except that caused by tuberculosis or sexually transmitted disease)
M86511	Other chronic hematogenous osteomyelitis, right shoulder	Infective arthritis and osteomyelitis (except that caused by tuberculosis or sexually transmitted disease)
M86512	Other chronic hematogenous osteomyelitis, left shoulder	Infective arthritis and osteomyelitis (except that caused by tuberculosis or sexually transmitted disease)
M86519	Other chronic hematogenous osteomyelitis, unspecified shoulder	Infective arthritis and osteomyelitis (except that caused by tuberculosis or sexually transmitted disease)
M8652	Other chronic hematogenous osteomyelitis, humerus	Infective arthritis and osteomyelitis (except that caused by tuberculosis or sexually transmitted disease)
M86521	Other chronic hematogenous osteomyelitis, right humerus	Infective arthritis and osteomyelitis (except that caused by tuberculosis or sexually transmitted disease)
M86522	Other chronic hematogenous osteomyelitis, left humerus	Infective arthritis and osteomyelitis (except that caused by tuberculosis or sexually transmitted disease)
M86529	Other chronic hematogenous osteomyelitis, unspecified humerus	Infective arthritis and osteomyelitis (except that caused by tuberculosis or sexually transmitted disease)
M8653	Other chronic hematogenous osteomyelitis, radius and ulna	Infective arthritis and osteomyelitis (except that caused by tuberculosis or sexually transmitted disease)
M86531	Other chronic hematogenous osteomyelitis, right radius and ulna	Infective arthritis and osteomyelitis (except that caused by tuberculosis or sexually transmitted disease)
M86532	Other chronic hematogenous osteomyelitis, left radius and ulna	Infective arthritis and osteomyelitis (except that caused by tuberculosis or sexually transmitted disease)
M86539	Other chronic hematogenous osteomyelitis, unspecified radius and ulna	Infective arthritis and osteomyelitis (except that caused by tuberculosis or sexually transmitted disease)
M8654	Other chronic hematogenous osteomyelitis, hand	Infective arthritis and osteomyelitis (except that caused by tuberculosis or sexually transmitted disease)
M86541	Other chronic hematogenous osteomyelitis, right hand	Infective arthritis and osteomyelitis (except that caused by tuberculosis or sexually transmitted disease)
M86542	Other chronic hematogenous osteomyelitis, left hand	Infective arthritis and osteomyelitis (except that caused by tuberculosis or sexually transmitted disease)
M86549	Other chronic hematogenous osteomyelitis, unspecified hand	Infective arthritis and osteomyelitis (except that caused by tuberculosis or sexually transmitted disease)
M8655	Other chronic hematogenous osteomyelitis, femur	Infective arthritis and osteomyelitis (except that caused by tuberculosis or sexually transmitted disease)
M86551	Other chronic hematogenous osteomyelitis, right femur	Infective arthritis and osteomyelitis (except that caused by tuberculosis or sexually transmitted disease)
M86552	Other chronic hematogenous osteomyelitis, left femur	Infective arthritis and osteomyelitis (except that caused by tuberculosis or sexually transmitted disease)
M86559	Other chronic hematogenous osteomyelitis, unspecified femur	Infective arthritis and osteomyelitis (except that caused by tuberculosis or sexually transmitted disease)
M8656	Other chronic hematogenous osteomyelitis, tibia and fibula	Infective arthritis and osteomyelitis (except that caused by tuberculosis or sexually transmitted disease)
M86561	Other chronic hematogenous osteomyelitis, right tibia and fibula	Infective arthritis and osteomyelitis (except that caused by tuberculosis or sexually transmitted disease)
M86562	Other chronic hematogenous osteomyelitis, left tibia and fibula	Infective arthritis and osteomyelitis (except that caused by tuberculosis or sexually transmitted disease)
M86569	Other chronic hematogenous osteomyelitis, unspecified tibia and fibula	Infective arthritis and osteomyelitis (except that caused by tuberculosis or sexually transmitted disease)
M8657	Other chronic hematogenous osteomyelitis, ankle and foot	Infective arthritis and osteomyelitis (except that caused by tuberculosis or sexually transmitted disease)
M86571	Other chronic hematogenous osteomyelitis, right ankle and foot	Infective arthritis and osteomyelitis (except that caused by tuberculosis or sexually transmitted disease)
M86572	Other chronic hematogenous osteomyelitis, left ankle and foot	Infective arthritis and osteomyelitis (except that caused by tuberculosis or sexually transmitted disease)
M86579	Other chronic hematogenous osteomyelitis, unspecified ankle and foot	Infective arthritis and osteomyelitis (except that caused by tuberculosis or sexually transmitted disease)
M8658	Other chronic hematogenous osteomyelitis, other site	Infective arthritis and osteomyelitis (except that caused by tuberculosis or sexually transmitted disease)
M8659	Other chronic hematogenous osteomyelitis, multiple sites	Infective arthritis and osteomyelitis (except that caused by tuberculosis or sexually transmitted disease)
M866	Other chronic osteomyelitis	Infective arthritis and osteomyelitis (except that caused by tuberculosis or sexually transmitted disease)
M8660	Other chronic osteomyelitis, unspecified site	Infective arthritis and osteomyelitis (except that caused by tuberculosis or sexually transmitted disease)
M8661	Other chronic osteomyelitis, shoulder	Infective arthritis and osteomyelitis (except that caused by tuberculosis or sexually transmitted disease)
M86611	Other chronic osteomyelitis, right shoulder	Infective arthritis and osteomyelitis (except that caused by tuberculosis or sexually transmitted disease)
M86612	Other chronic osteomyelitis, left shoulder	Infective arthritis and osteomyelitis (except that caused by tuberculosis or sexually transmitted disease)
M86619	Other chronic osteomyelitis, unspecified shoulder	Infective arthritis and osteomyelitis (except that caused by tuberculosis or sexually transmitted disease)
M8662	Other chronic osteomyelitis, humerus	Infective arthritis and osteomyelitis (except that caused by tuberculosis or sexually transmitted disease)
M86621	Other chronic osteomyelitis, right humerus	Infective arthritis and osteomyelitis (except that caused by tuberculosis or sexually transmitted disease)
M86622	Other chronic osteomyelitis, left humerus	Infective arthritis and osteomyelitis (except that caused by tuberculosis or sexually transmitted disease)
M86629	Other chronic osteomyelitis, unspecified humerus	Infective arthritis and osteomyelitis (except that caused by tuberculosis or sexually transmitted disease)
M8663	Other chronic osteomyelitis, radius and ulna	Infective arthritis and osteomyelitis (except that caused by tuberculosis or sexually transmitted disease)
M86631	Other chronic osteomyelitis, right radius and ulna	Infective arthritis and osteomyelitis (except that caused by tuberculosis or sexually transmitted disease)
M86632	Other chronic osteomyelitis, left radius and ulna	Infective arthritis and osteomyelitis (except that caused by tuberculosis or sexually transmitted disease)
M86639	Other chronic osteomyelitis, unspecified radius and ulna	Infective arthritis and osteomyelitis (except that caused by tuberculosis or sexually transmitted disease)
M8664	Other chronic osteomyelitis, hand	Infective arthritis and osteomyelitis (except that caused by tuberculosis or sexually transmitted disease)
M86641	Other chronic osteomyelitis, right hand	Infective arthritis and osteomyelitis (except that caused by tuberculosis or sexually transmitted disease)
M86642	Other chronic osteomyelitis, left hand	Infective arthritis and osteomyelitis (except that caused by tuberculosis or sexually transmitted disease)
M86649	Other chronic osteomyelitis, unspecified hand	Infective arthritis and osteomyelitis (except that caused by tuberculosis or sexually transmitted disease)
M8665	Other chronic osteomyelitis, thigh	Infective arthritis and osteomyelitis (except that caused by tuberculosis or sexually transmitted disease)
M86651	Other chronic osteomyelitis, right thigh	Infective arthritis and osteomyelitis (except that caused by tuberculosis or sexually transmitted disease)
M86652	Other chronic osteomyelitis, left thigh	Infective arthritis and osteomyelitis (except that caused by tuberculosis or sexually transmitted disease)
M86659	Other chronic osteomyelitis, unspecified thigh	Infective arthritis and osteomyelitis (except that caused by tuberculosis or sexually transmitted disease)
M8666	Other chronic osteomyelitis, tibia and fibula	Infective arthritis and osteomyelitis (except that caused by tuberculosis or sexually transmitted disease)
M86661	Other chronic osteomyelitis, right tibia and fibula	Infective arthritis and osteomyelitis (except that caused by tuberculosis or sexually transmitted disease)
M86662	Other chronic osteomyelitis, left tibia and fibula	Infective arthritis and osteomyelitis (except that caused by tuberculosis or sexually transmitted disease)
M86669	Other chronic osteomyelitis, unspecified tibia and fibula	Infective arthritis and osteomyelitis (except that caused by tuberculosis or sexually transmitted disease)
M8667	Other chronic osteomyelitis, ankle and foot	Infective arthritis and osteomyelitis (except that caused by tuberculosis or sexually transmitted disease)
M86671	Other chronic osteomyelitis, right ankle and foot	Infective arthritis and osteomyelitis (except that caused by tuberculosis or sexually transmitted disease)
M86672	Other chronic osteomyelitis, left ankle and foot	Infective arthritis and osteomyelitis (except that caused by tuberculosis or sexually transmitted disease)
M86679	Other chronic osteomyelitis, unspecified ankle and foot	Infective arthritis and osteomyelitis (except that caused by tuberculosis or sexually transmitted disease)
M8668	Other chronic osteomyelitis, other site	Infective arthritis and osteomyelitis (except that caused by tuberculosis or sexually transmitted disease)
M8669	Other chronic osteomyelitis, multiple sites	Infective arthritis and osteomyelitis (except that caused by tuberculosis or sexually transmitted disease)
M868	Other osteomyelitis	Infective arthritis and osteomyelitis (except that caused by tuberculosis or sexually transmitted disease)
M868X	Other osteomyelitis	Infective arthritis and osteomyelitis (except that caused by tuberculosis or sexually transmitted disease)
M868X0	Other osteomyelitis, multiple sites	Infective arthritis and osteomyelitis (except that caused by tuberculosis or sexually transmitted disease)
M868X1	Other osteomyelitis, shoulder	Infective arthritis and osteomyelitis (except that caused by tuberculosis or sexually transmitted disease)
M868X2	Other osteomyelitis, upper arm	Infective arthritis and osteomyelitis (except that caused by tuberculosis or sexually transmitted disease)
M868X3	Other osteomyelitis, forearm	Infective arthritis and osteomyelitis (except that caused by tuberculosis or sexually transmitted disease)
M868X4	Other osteomyelitis, hand	Infective arthritis and osteomyelitis (except that caused by tuberculosis or sexually transmitted disease)
M868X5	Other osteomyelitis, thigh	Infective arthritis and osteomyelitis (except that caused by tuberculosis or sexually transmitted disease)
M868X6	Other osteomyelitis, lower leg	Infective arthritis and osteomyelitis (except that caused by tuberculosis or sexually transmitted disease)
M868X7	Other osteomyelitis, ankle and foot	Infective arthritis and osteomyelitis (except that caused by tuberculosis or sexually transmitted disease)
M868X8	Other osteomyelitis, other site	Infective arthritis and osteomyelitis (except that caused by tuberculosis or sexually transmitted disease)
M868X9	Other osteomyelitis, unspecified sites	Infective arthritis and osteomyelitis (except that caused by tuberculosis or sexually transmitted disease)
M869	Osteomyelitis, unspecified	Infective arthritis and osteomyelitis (except that caused by tuberculosis or sexually transmitted disease)
N10	Acute pyelonephritis	Urinary tract infections
N151	Renal and perinephric abscess	Urinary tract infections
N300	Acute cystitis	Urinary tract infections
N3000	Acute cystitis without hematuria	Urinary tract infections
N3001	Acute cystitis with hematuria	Urinary tract infections
N303	Trigonitis	Urinary tract infections
N3030	Trigonitis without hematuria	Urinary tract infections
N3031	Trigonitis with hematuria	Urinary tract infections
N340	Urethral abscess	Urinary tract infections
N390	Urinary tract infection, site not specified	Urinary tract infections
N410	Acute prostatitis	Inflammatory conditions of male genital organs
N412	Abscess of prostate	Inflammatory conditions of male genital organs
N431	Infected hydrocele	Inflammatory conditions of male genital organs
N454	Abscess of epididymis or testis	Inflammatory conditions of male genital organs
N4821	Abscess of corpus cavernosum and penis	Inflammatory conditions of male genital organs
N4822	Cellulitis of corpus cavernosum and penis	Inflammatory conditions of male genital organs
N493	Fournier gangrene	Inflammatory conditions of male genital organs
N70	Salpingitis and oophoritis	Inflammatory diseases of female pelvic organs
N700	Acute salpingitis and oophoritis	Inflammatory diseases of female pelvic organs
N7001	Acute salpingitis	Inflammatory diseases of female pelvic organs
N7002	Acute oophoritis	Inflammatory diseases of female pelvic organs
N7003	Acute salpingitis and oophoritis	Inflammatory diseases of female pelvic organs
N701	Chronic salpingitis and oophoritis	Inflammatory diseases of female pelvic organs
N7011	Chronic salpingitis	Inflammatory diseases of female pelvic organs
N7012	Chronic oophoritis	Inflammatory diseases of female pelvic organs
N7013	Chronic salpingitis and oophoritis	Inflammatory diseases of female pelvic organs
N709	Salpingitis and oophoritis, unspecified	Inflammatory diseases of female pelvic organs
N7091	Salpingitis, unspecified	Inflammatory diseases of female pelvic organs
N7092	Oophoritis, unspecified	Inflammatory diseases of female pelvic organs
N7093	Salpingitis and oophoritis, unspecified	Inflammatory diseases of female pelvic organs
N71	Inflammatory disease of uterus, except cervix	Inflammatory diseases of female pelvic organs
N710	Acute inflammatory disease of uterus	Inflammatory diseases of female pelvic organs
N711	Chronic inflammatory disease of uterus	Inflammatory diseases of female pelvic organs
N719	Inflammatory disease of uterus, unspecified	Inflammatory diseases of female pelvic organs
N72	Inflammatory disease of cervix uteri	Inflammatory diseases of female pelvic organs
N730	Acute parametritis and pelvic cellulitis	Inflammatory diseases of female pelvic organs
N731	Chronic parametritis and pelvic cellulitis	Inflammatory diseases of female pelvic organs
N732	Unspecified parametritis and pelvic cellulitis	Inflammatory diseases of female pelvic organs
N733	Female acute pelvic peritonitis	Inflammatory diseases of female pelvic organs
N734	Female chronic pelvic peritonitis	Inflammatory diseases of female pelvic organs
N735	Female pelvic peritonitis, unspecified	Inflammatory diseases of female pelvic organs
N738	Other specified female pelvic inflammatory diseases	Inflammatory diseases of female pelvic organs
N739	Female pelvic inflammatory disease, unspecified	Inflammatory diseases of female pelvic organs
N74	Female pelvic inflammatory disorders in diseases classified elsewhere	Inflammatory diseases of female pelvic organs
N980	Infection associated with artificial insemination	Complications of surgical procedures or medical care
N99511	Cystostomy infection	Complications of surgical procedures or medical care
N99521	Infection of incontinent external stoma of urinary tract	Complications of surgical procedures or medical care
N99531	Infection of continent stoma of urinary tract	Complications of surgical procedures or medical care
O030	Genital tract and pelvic infection following incomplete spontaneous abortion	Spontaneous abortion
O0337	Sepsis following incomplete spontaneous abortion	Spontaneous abortion
O0338	Urinary tract infection following incomplete spontaneous abortion	Spontaneous abortion
O035	Genital tract and pelvic infection following complete or unspecified spontaneous abortion	Spontaneous abortion
O0387	Sepsis following complete or unspecified spontaneous abortion	Spontaneous abortion
O0388	Urinary tract infection following complete or unspecified spontaneous abortion	Spontaneous abortion
O045	Genital tract and pelvic infection following (induced) termination of pregnancy	Induced abortion
O0487	Sepsis following (induced) termination of pregnancy	Induced abortion
O0488	Urinary tract infection following (induced) termination of pregnancy	Induced abortion
O070	Genital tract and pelvic infection following failed attempted termination of pregnancy	Induced abortion
O0737	Sepsis following failed attempted termination of pregnancy	Induced abortion
O0738	Urinary tract infection following failed attempted termination of pregnancy	Induced abortion
O080	Genital tract and pelvic infection following ectopic and molar pregnancy	Postabortion complications
O0882	Sepsis following ectopic and molar pregnancy	Postabortion complications
O0883	Urinary tract infection following an ectopic and molar pregnancy	Postabortion complications
O23	Infections of genitourinary tract in pregnancy	Other complications of pregnancy
O230	Infections of kidney in pregnancy	Other complications of pregnancy
O2300	Infections of kidney in pregnancy, unspecified trimester	Other complications of pregnancy
O2301	Infections of kidney in pregnancy, first trimester	Other complications of pregnancy
O2302	Infections of kidney in pregnancy, second trimester	Other complications of pregnancy
O2303	Infections of kidney in pregnancy, third trimester	Other complications of pregnancy
O231	Infections of bladder in pregnancy	Other complications of pregnancy
O2310	Infections of bladder in pregnancy, unspecified trimester	Other complications of pregnancy
O2311	Infections of bladder in pregnancy, first trimester	Other complications of pregnancy
O2312	Infections of bladder in pregnancy, second trimester	Other complications of pregnancy
O2313	Infections of bladder in pregnancy, third trimester	Other complications of pregnancy
O232	Infections of urethra in pregnancy	Other complications of pregnancy
O2320	Infections of urethra in pregnancy, unspecified trimester	Other complications of pregnancy
O2321	Infections of urethra in pregnancy, first trimester	Other complications of pregnancy
O2322	Infections of urethra in pregnancy, second trimester	Other complications of pregnancy
O2323	Infections of urethra in pregnancy, third trimester	Other complications of pregnancy
O233	Infections of other parts of urinary tract in pregnancy	Other complications of pregnancy
O2330	Infections of other parts of urinary tract in pregnancy, unspecified trimester	Other complications of pregnancy
O2331	Infections of other parts of urinary tract in pregnancy, first trimester	Other complications of pregnancy
O2332	Infections of other parts of urinary tract in pregnancy, second trimester	Other complications of pregnancy
O2333	Infections of other parts of urinary tract in pregnancy, third trimester	Other complications of pregnancy
O234	Unspecified infection of urinary tract in pregnancy	Other complications of pregnancy
O2340	Unspecified infection of urinary tract in pregnancy, unspecified trimester	Other complications of pregnancy
O2341	Unspecified infection of urinary tract in pregnancy, first trimester	Other complications of pregnancy
O2342	Unspecified infection of urinary tract in pregnancy, second trimester	Other complications of pregnancy
O2343	Unspecified infection of urinary tract in pregnancy, third trimester	Other complications of pregnancy
O235	Infections of the genital tract in pregnancy	Other complications of pregnancy
O2351	Infection of cervix in pregnancy	Other complications of pregnancy
O23511	Infections of cervix in pregnancy, first trimester	Other complications of pregnancy
O23512	Infections of cervix in pregnancy, second trimester	Other complications of pregnancy
O23513	Infections of cervix in pregnancy, third trimester	Other complications of pregnancy
O23519	Infections of cervix in pregnancy, unspecified trimester	Other complications of pregnancy
O2352	Salpingo-oophoritis in pregnancy	Other complications of pregnancy
O23521	Salpingo-oophoritis in pregnancy, first trimester	Other complications of pregnancy
O23522	Salpingo-oophoritis in pregnancy, second trimester	Other complications of pregnancy
O23523	Salpingo-oophoritis in pregnancy, third trimester	Other complications of pregnancy
O23529	Salpingo-oophoritis in pregnancy, unspecified trimester	Other complications of pregnancy
O2359	Infection of other part of genital tract in pregnancy	Other complications of pregnancy
O23591	Infection of other part of genital tract in pregnancy, first trimester	Other complications of pregnancy
O23592	Infection of other part of genital tract in pregnancy, second trimester	Other complications of pregnancy
O23593	Infection of other part of genital tract in pregnancy, third trimester	Other complications of pregnancy
O23599	Infection of other part of genital tract in pregnancy, unspecified trimester	Other complications of pregnancy
O239	Unspecified genitourinary tract infection in pregnancy	Other complications of pregnancy
O2390	Unspecified genitourinary tract infection in pregnancy, unspecified trimester	Other complications of pregnancy
O2391	Unspecified genitourinary tract infection in pregnancy, first trimester	Other complications of pregnancy
O2392	Unspecified genitourinary tract infection in pregnancy, second trimester	Other complications of pregnancy
O2393	Unspecified genitourinary tract infection in pregnancy, third trimester	Other complications of pregnancy
O411	Infection of amniotic sac and membranes	Polyhydramnios and other problems of amniotic cavity
O4110	Infection of amniotic sac and membranes, unspecified	Polyhydramnios and other problems of amniotic cavity
O41101	Infection of amniotic sac and membranes, unspecified, first trimester	Polyhydramnios and other problems of amniotic cavity
O411010	Infection of amniotic sac and membranes, unspecified, first trimester, not applicable or unspecified	Polyhydramnios and other problems of amniotic cavity
O411011	Infection of amniotic sac and membranes, unspecified, first trimester, fetus 1	Polyhydramnios and other problems of amniotic cavity
O411012	Infection of amniotic sac and membranes, unspecified, first trimester, fetus 2	Polyhydramnios and other problems of amniotic cavity
O411013	Infection of amniotic sac and membranes, unspecified, first trimester, fetus 3	Polyhydramnios and other problems of amniotic cavity
O411014	Infection of amniotic sac and membranes, unspecified, first trimester, fetus 4	Polyhydramnios and other problems of amniotic cavity
O411015	Infection of amniotic sac and membranes, unspecified, first trimester, fetus 5	Polyhydramnios and other problems of amniotic cavity
O411019	Infection of amniotic sac and membranes, unspecified, first trimester, other fetus	Polyhydramnios and other problems of amniotic cavity
O41102	Infection of amniotic sac and membranes, unspecified, second trimester	Polyhydramnios and other problems of amniotic cavity
O411020	Infection of amniotic sac and membranes, unspecified, second trimester, not applicable or unspecified	Polyhydramnios and other problems of amniotic cavity
O411021	Infection of amniotic sac and membranes, unspecified, second trimester, fetus 1	Polyhydramnios and other problems of amniotic cavity
O411022	Infection of amniotic sac and membranes, unspecified, second trimester, fetus 2	Polyhydramnios and other problems of amniotic cavity
O411023	Infection of amniotic sac and membranes, unspecified, second trimester, fetus 3	Polyhydramnios and other problems of amniotic cavity
O411024	Infection of amniotic sac and membranes, unspecified, second trimester, fetus 4	Polyhydramnios and other problems of amniotic cavity
O411025	Infection of amniotic sac and membranes, unspecified, second trimester, fetus 5	Polyhydramnios and other problems of amniotic cavity
O411029	Infection of amniotic sac and membranes, unspecified, second trimester, other fetus	Polyhydramnios and other problems of amniotic cavity
O41103	Infection of amniotic sac and membranes, unspecified, third trimester	Polyhydramnios and other problems of amniotic cavity
O411030	Infection of amniotic sac and membranes, unspecified, third trimester, not applicable or unspecified	Polyhydramnios and other problems of amniotic cavity
O411031	Infection of amniotic sac and membranes, unspecified, third trimester, fetus 1	Polyhydramnios and other problems of amniotic cavity
O411032	Infection of amniotic sac and membranes, unspecified, third trimester, fetus 2	Polyhydramnios and other problems of amniotic cavity
O411033	Infection of amniotic sac and membranes, unspecified, third trimester, fetus 3	Polyhydramnios and other problems of amniotic cavity
O411034	Infection of amniotic sac and membranes, unspecified, third trimester, fetus 4	Polyhydramnios and other problems of amniotic cavity
O411035	Infection of amniotic sac and membranes, unspecified, third trimester, fetus 5	Polyhydramnios and other problems of amniotic cavity
O411039	Infection of amniotic sac and membranes, unspecified, third trimester, other fetus	Polyhydramnios and other problems of amniotic cavity
O41109	Infection of amniotic sac and membranes, unspecified, unspecified trimester	Polyhydramnios and other problems of amniotic cavity
O411090	Infection of amniotic sac and membranes, unspecified, unspecified trimester, not applicable or unspecified	Polyhydramnios and other problems of amniotic cavity
O411091	Infection of amniotic sac and membranes, unspecified, unspecified trimester, fetus 1	Polyhydramnios and other problems of amniotic cavity
O411092	Infection of amniotic sac and membranes, unspecified, unspecified trimester, fetus 2	Polyhydramnios and other problems of amniotic cavity
O411093	Infection of amniotic sac and membranes, unspecified, unspecified trimester, fetus 3	Polyhydramnios and other problems of amniotic cavity
O411094	Infection of amniotic sac and membranes, unspecified, unspecified trimester, fetus 4	Polyhydramnios and other problems of amniotic cavity
O411095	Infection of amniotic sac and membranes, unspecified, unspecified trimester, fetus 5	Polyhydramnios and other problems of amniotic cavity
O411099	Infection of amniotic sac and membranes, unspecified, unspecified trimester, other fetus	Polyhydramnios and other problems of amniotic cavity
O4112	Chorioamnionitis	Polyhydramnios and other problems of amniotic cavity
O41121	Chorioamnionitis, first trimester	Polyhydramnios and other problems of amniotic cavity
O411210	Chorioamnionitis, first trimester, not applicable or unspecified	Polyhydramnios and other problems of amniotic cavity
O411211	Chorioamnionitis, first trimester, fetus 1	Polyhydramnios and other problems of amniotic cavity
O411212	Chorioamnionitis, first trimester, fetus 2	Polyhydramnios and other problems of amniotic cavity
O411213	Chorioamnionitis, first trimester, fetus 3	Polyhydramnios and other problems of amniotic cavity
O411214	Chorioamnionitis, first trimester, fetus 4	Polyhydramnios and other problems of amniotic cavity
O411215	Chorioamnionitis, first trimester, fetus 5	Polyhydramnios and other problems of amniotic cavity
O411219	Chorioamnionitis, first trimester, other fetus	Polyhydramnios and other problems of amniotic cavity
O41122	Chorioamnionitis, second trimester	Polyhydramnios and other problems of amniotic cavity
O411220	Chorioamnionitis, second trimester, not applicable or unspecified	Polyhydramnios and other problems of amniotic cavity
O411221	Chorioamnionitis, second trimester, fetus 1	Polyhydramnios and other problems of amniotic cavity
O411222	Chorioamnionitis, second trimester, fetus 2	Polyhydramnios and other problems of amniotic cavity
O411223	Chorioamnionitis, second trimester, fetus 3	Polyhydramnios and other problems of amniotic cavity
O411224	Chorioamnionitis, second trimester, fetus 4	Polyhydramnios and other problems of amniotic cavity
O411225	Chorioamnionitis, second trimester, fetus 5	Polyhydramnios and other problems of amniotic cavity
O411229	Chorioamnionitis, second trimester, other fetus	Polyhydramnios and other problems of amniotic cavity
O41123	Chorioamnionitis, third trimester	Polyhydramnios and other problems of amniotic cavity
O411230	Chorioamnionitis, third trimester, not applicable or unspecified	Polyhydramnios and other problems of amniotic cavity
O411231	Chorioamnionitis, third trimester, fetus 1	Polyhydramnios and other problems of amniotic cavity
O411232	Chorioamnionitis, third trimester, fetus 2	Polyhydramnios and other problems of amniotic cavity
O411233	Chorioamnionitis, third trimester, fetus 3	Polyhydramnios and other problems of amniotic cavity
O411234	Chorioamnionitis, third trimester, fetus 4	Polyhydramnios and other problems of amniotic cavity
O411235	Chorioamnionitis, third trimester, fetus 5	Polyhydramnios and other problems of amniotic cavity
O411239	Chorioamnionitis, third trimester, other fetus	Polyhydramnios and other problems of amniotic cavity
O41129	Chorioamnionitis, unspecified trimester	Polyhydramnios and other problems of amniotic cavity
O411290	Chorioamnionitis, unspecified trimester, not applicable or unspecified	Polyhydramnios and other problems of amniotic cavity
O411291	Chorioamnionitis, unspecified trimester, fetus 1	Polyhydramnios and other problems of amniotic cavity
O411292	Chorioamnionitis, unspecified trimester, fetus 2	Polyhydramnios and other problems of amniotic cavity
O411293	Chorioamnionitis, unspecified trimester, fetus 3	Polyhydramnios and other problems of amniotic cavity
O411294	Chorioamnionitis, unspecified trimester, fetus 4	Polyhydramnios and other problems of amniotic cavity
O411295	Chorioamnionitis, unspecified trimester, fetus 5	Polyhydramnios and other problems of amniotic cavity
O411299	Chorioamnionitis, unspecified trimester, other fetus	Polyhydramnios and other problems of amniotic cavity
O4114	Placentitis	Polyhydramnios and other problems of amniotic cavity
O41141	Placentitis, first trimester	Polyhydramnios and other problems of amniotic cavity
O411410	Placentitis, first trimester, not applicable or unspecified	Polyhydramnios and other problems of amniotic cavity
O411411	Placentitis, first trimester, fetus 1	Polyhydramnios and other problems of amniotic cavity
O411412	Placentitis, first trimester, fetus 2	Polyhydramnios and other problems of amniotic cavity
O411413	Placentitis, first trimester, fetus 3	Polyhydramnios and other problems of amniotic cavity
O411414	Placentitis, first trimester, fetus 4	Polyhydramnios and other problems of amniotic cavity
O411415	Placentitis, first trimester, fetus 5	Polyhydramnios and other problems of amniotic cavity
O411419	Placentitis, first trimester, other fetus	Polyhydramnios and other problems of amniotic cavity
O41142	Placentitis, second trimester	Polyhydramnios and other problems of amniotic cavity
O411420	Placentitis, second trimester, not applicable or unspecified	Polyhydramnios and other problems of amniotic cavity
O411421	Placentitis, second trimester, fetus 1	Polyhydramnios and other problems of amniotic cavity
O411422	Placentitis, second trimester, fetus 2	Polyhydramnios and other problems of amniotic cavity
O411423	Placentitis, second trimester, fetus 3	Polyhydramnios and other problems of amniotic cavity
O411424	Placentitis, second trimester, fetus 4	Polyhydramnios and other problems of amniotic cavity
O411425	Placentitis, second trimester, fetus 5	Polyhydramnios and other problems of amniotic cavity
O411429	Placentitis, second trimester, other fetus	Polyhydramnios and other problems of amniotic cavity
O41143	Placentitis, third trimester	Polyhydramnios and other problems of amniotic cavity
O411430	Placentitis, third trimester, not applicable or unspecified	Polyhydramnios and other problems of amniotic cavity
O411431	Placentitis, third trimester, fetus 1	Polyhydramnios and other problems of amniotic cavity
O411432	Placentitis, third trimester, fetus 2	Polyhydramnios and other problems of amniotic cavity
O411433	Placentitis, third trimester, fetus 3	Polyhydramnios and other problems of amniotic cavity
O411434	Placentitis, third trimester, fetus 4	Polyhydramnios and other problems of amniotic cavity
O411435	Placentitis, third trimester, fetus 5	Polyhydramnios and other problems of amniotic cavity
O411439	Placentitis, third trimester, other fetus	Polyhydramnios and other problems of amniotic cavity
O41149	Placentitis, unspecified trimester	Polyhydramnios and other problems of amniotic cavity
O411490	Placentitis, unspecified trimester, not applicable or unspecified	Polyhydramnios and other problems of amniotic cavity
O411491	Placentitis, unspecified trimester, fetus 1	Polyhydramnios and other problems of amniotic cavity
O411492	Placentitis, unspecified trimester, fetus 2	Polyhydramnios and other problems of amniotic cavity
O411493	Placentitis, unspecified trimester, fetus 3	Polyhydramnios and other problems of amniotic cavity
O411494	Placentitis, unspecified trimester, fetus 4	Polyhydramnios and other problems of amniotic cavity
O411495	Placentitis, unspecified trimester, fetus 5	Polyhydramnios and other problems of amniotic cavity
O411499	Placentitis, unspecified trimester, other fetus	Polyhydramnios and other problems of amniotic cavity
O85	Puerperal sepsis	Other complications of birth; puerperium affecting management of mother
O860	Infection of obstetric surgical wound	Other complications of birth; puerperium affecting management of mother
O8600	Infection of obstetric surgical wound, unspecified	Other complications of birth; puerperium affecting management of mother
O8601	Infection of obstetric surgical wound, superficial incisional site	Other complications of birth; puerperium affecting management of mother
O861	Other infection of genital tract following delivery	Other complications of birth; puerperium affecting management of mother
O8611	Cervicitis following delivery	Other complications of birth; puerperium affecting management of mother
O8612	Endometritis following delivery	Other complications of birth; puerperium affecting management of mother
O8613	Vaginitis following delivery	Other complications of birth; puerperium affecting management of mother
O8619	Other infection of genital tract following delivery	Other complications of birth; puerperium affecting management of mother
O862	Urinary tract infection following delivery	Other complications of birth; puerperium affecting management of mother
O8620	Urinary tract infection following delivery, unspecified	Other complications of birth; puerperium affecting management of mother
O8621	Infection of kidney following delivery	Other complications of birth; puerperium affecting management of mother
O8622	Infection of bladder following delivery	Other complications of birth; puerperium affecting management of mother
O8629	Other urinary tract infection following delivery	Other complications of birth; puerperium affecting management of mother
O868	Other specified puerperal infections	Other complications of birth; puerperium affecting management of mother
O8681	Puerperal septic thrombophlebitis	Other complications of birth; puerperium affecting management of mother
O8689	Other specified puerperal infections	Other complications of birth; puerperium affecting management of mother
O883	Obstetric pyemic and septic embolism	Other complications of pregnancy
O8831	Pyemic and septic embolism in pregnancy	Other complications of pregnancy
O88311	Pyemic and septic embolism in pregnancy, first trimester	Other complications of pregnancy
O88312	Pyemic and septic embolism in pregnancy, second trimester	Other complications of pregnancy
O88313	Pyemic and septic embolism in pregnancy, third trimester	Other complications of pregnancy
O88319	Pyemic and septic embolism in pregnancy, unspecified trimester	Other complications of pregnancy
O8832	Pyemic and septic embolism in childbirth	Other complications of birth; puerperium affecting management of mother
O8833	Pyemic and septic embolism in the puerperium	Other complications of birth; puerperium affecting management of mother
O980	Tuberculosis complicating pregnancy, childbirth and the puerperium	Other complications of pregnancy
O9801	Tuberculosis complicating pregnancy	Other complications of pregnancy
O98011	Tuberculosis complicating pregnancy, first trimester	Other complications of pregnancy
O98012	Tuberculosis complicating pregnancy, second trimester	Other complications of pregnancy
O98013	Tuberculosis complicating pregnancy, third trimester	Other complications of pregnancy
O98019	Tuberculosis complicating pregnancy, unspecified trimester	Other complications of pregnancy
O9802	Tuberculosis complicating childbirth	Other complications of birth; puerperium affecting management of mother
O9803	Tuberculosis complicating the puerperium	Other complications of birth; puerperium affecting management of mother
O981	Syphilis complicating pregnancy, childbirth and the puerperium	Other complications of pregnancy
O9811	Syphilis complicating pregnancy	Other complications of pregnancy
O98111	Syphilis complicating pregnancy, first trimester	Other complications of pregnancy
O98112	Syphilis complicating pregnancy, second trimester	Other complications of pregnancy
O98113	Syphilis complicating pregnancy, third trimester	Other complications of pregnancy
O98119	Syphilis complicating pregnancy, unspecified trimester	Other complications of pregnancy
O9812	Syphilis complicating childbirth	Other complications of birth; puerperium affecting management of mother
O9813	Syphilis complicating the puerperium	Other complications of birth; puerperium affecting management of mother
O982	Gonorrhea complicating pregnancy, childbirth and the puerperium	Other complications of pregnancy
O9821	Gonorrhea complicating pregnancy	Other complications of pregnancy
O98211	Gonorrhea complicating pregnancy, first trimester	Other complications of pregnancy
O98212	Gonorrhea complicating pregnancy, second trimester	Other complications of pregnancy
O98213	Gonorrhea complicating pregnancy, third trimester	Other complications of pregnancy
O98219	Gonorrhea complicating pregnancy, unspecified trimester	Other complications of pregnancy
O9822	Gonorrhea complicating childbirth	Other complications of birth; puerperium affecting management of mother
O9823	Gonorrhea complicating the puerperium	Other complications of birth; puerperium affecting management of mother
O9982	Streptococcus B carrier state complicating pregnancy, childbirth and the puerperium	Other complications of pregnancy
O99820	Streptococcus B carrier state complicating pregnancy	Other complications of pregnancy
O99824	Streptococcus B carrier state complicating childbirth	Other complications of birth; puerperium affecting management of mother
O99825	Streptococcus B carrier state complicating the puerperium	Other complications of birth; puerperium affecting management of mother
P027	Newborn affected by chorioamnionitis	Other perinatal conditions
P231	Congenital pneumonia due to Chlamydia	Other perinatal conditions
P232	Congenital pneumonia due to staphylococcus	Other perinatal conditions
P233	Congenital pneumonia due to streptococcus, group B	Other perinatal conditions
P234	Congenital pneumonia due to Escherichia coli	Other perinatal conditions
P235	Congenital pneumonia due to Pseudomonas	Other perinatal conditions
P236	Congenital pneumonia due to other bacterial agents	Other perinatal conditions
P36	Bacterial sepsis of newborn	Septicemia (except in labor)
P360	Sepsis of newborn due to streptococcus, group B	Septicemia (except in labor)
P361	Sepsis of newborn due to other and unspecified streptococci	Septicemia (except in labor)
P3610	Sepsis of newborn due to unspecified streptococci	Septicemia (except in labor)
P3619	Sepsis of newborn due to other streptococci	Septicemia (except in labor)
P362	Sepsis of newborn due to Staphylococcus aureus	Septicemia (except in labor)
P363	Sepsis of newborn due to other and unspecified staphylococci	Septicemia (except in labor)
P3630	Sepsis of newborn due to unspecified staphylococci	Septicemia (except in labor)
P3639	Sepsis of newborn due to other staphylococci	Septicemia (except in labor)
P364	Sepsis of newborn due to Escherichia coli	Septicemia (except in labor)
P365	Sepsis of newborn due to anaerobes	Septicemia (except in labor)
P368	Other bacterial sepsis of newborn	Septicemia (except in labor)
P369	Bacterial sepsis of newborn, unspecified	Septicemia (except in labor)
P370	Congenital tuberculosis	Other perinatal conditions
P371	Congenital toxoplasmosis	Other perinatal conditions
P372	Neonatal (disseminated) listeriosis	Other perinatal conditions
P38	Omphalitis of newborn	Other perinatal conditions
P381	Omphalitis with mild hemorrhage	Other perinatal conditions
P389	Omphalitis without hemorrhage	Other perinatal conditions
P390	Neonatal infective mastitis	Other perinatal conditions
P391	Neonatal conjunctivitis and dacryocystitis	Other perinatal conditions
P392	Intra-amniotic infection affecting newborn, not elsewhere classified	Other perinatal conditions
P393	Neonatal urinary tract infection	Other perinatal conditions
P394	Neonatal skin infection	Other perinatal conditions
P77	Necrotizing enterocolitis of newborn	Other perinatal conditions
P771	Stage 1 necrotizing enterocolitis in newborn	Other perinatal conditions
P772	Stage 2 necrotizing enterocolitis in newborn	Other perinatal conditions
P773	Stage 3 necrotizing enterocolitis in newborn	Other perinatal conditions
P779	Necrotizing enterocolitis in newborn, unspecified	Other perinatal conditions
P780	Perinatal intestinal perforation	Other perinatal conditions
P781	Other neonatal peritonitis	Other perinatal conditions
R652	Severe sepsis	Septicemia (except in labor)
R6520	Severe sepsis without septic shock	Septicemia (except in labor)
R6521	Severe sepsis with septic shock	Shock
S0105	Open bite of scalp	Open wounds of head; neck; and trunk
S0105XA	Open bite of scalp, initial encounter	Open wounds of head; neck; and trunk
S0105XD	Open bite of scalp, subsequent encounter	Open wounds of head; neck; and trunk
S0105XS	Open bite of scalp, sequela	Open wounds of head; neck; and trunk
S0115	Open bite of eyelid and periocular area	Open wounds of head; neck; and trunk
S01151	Open bite of right eyelid and periocular area	Open wounds of head; neck; and trunk
S01151A	Open bite of right eyelid and periocular area, initial encounter	Open wounds of head; neck; and trunk
S01151D	Open bite of right eyelid and periocular area, subsequent encounter	Open wounds of head; neck; and trunk
S01151S	Open bite of right eyelid and periocular area, sequela	Open wounds of head; neck; and trunk
S01152	Open bite of left eyelid and periocular area	Open wounds of head; neck; and trunk
S01152A	Open bite of left eyelid and periocular area, initial encounter	Open wounds of head; neck; and trunk
S01152D	Open bite of left eyelid and periocular area, subsequent encounter	Open wounds of head; neck; and trunk
S01152S	Open bite of left eyelid and periocular area, sequela	Open wounds of head; neck; and trunk
S01159	Open bite of unspecified eyelid and periocular area	Open wounds of head; neck; and trunk
S01159A	Open bite of unspecified eyelid and periocular area, initial encounter	Open wounds of head; neck; and trunk
S01159D	Open bite of unspecified eyelid and periocular area, subsequent encounter	Open wounds of head; neck; and trunk
S01159S	Open bite of unspecified eyelid and periocular area, sequela	Open wounds of head; neck; and trunk
S0125	Open bite of nose	Open wounds of head; neck; and trunk
S0125XA	Open bite of nose, initial encounter	Open wounds of head; neck; and trunk
S0125XD	Open bite of nose, subsequent encounter	Open wounds of head; neck; and trunk
S0125XS	Open bite of nose, sequela	Open wounds of head; neck; and trunk
S0135	Open bite of ear	Open wounds of head; neck; and trunk
S01351	Open bite of right ear	Open wounds of head; neck; and trunk
S01351A	Open bite of right ear, initial encounter	Open wounds of head; neck; and trunk
S01351D	Open bite of right ear, subsequent encounter	Open wounds of head; neck; and trunk
S01351S	Open bite of right ear, sequela	Open wounds of head; neck; and trunk
S01352	Open bite of left ear	Open wounds of head; neck; and trunk
S01352A	Open bite of left ear, initial encounter	Open wounds of head; neck; and trunk
S01352D	Open bite of left ear, subsequent encounter	Open wounds of head; neck; and trunk
S01352S	Open bite of left ear, sequela	Open wounds of head; neck; and trunk
S01359	Open bite of unspecified ear	Open wounds of head; neck; and trunk
S01359A	Open bite of unspecified ear, initial encounter	Open wounds of head; neck; and trunk
S01359D	Open bite of unspecified ear, subsequent encounter	Open wounds of head; neck; and trunk
S01359S	Open bite of unspecified ear, sequela	Open wounds of head; neck; and trunk
S0145	Open bite of cheek and temporomandibular area	Open wounds of head; neck; and trunk
S01451	Open bite of right cheek and temporomandibular area	Open wounds of head; neck; and trunk
S01451A	Open bite of right cheek and temporomandibular area, initial encounter	Open wounds of head; neck; and trunk
S01451D	Open bite of right cheek and temporomandibular area, subsequent encounter	Open wounds of head; neck; and trunk
S01451S	Open bite of right cheek and temporomandibular area, sequela	Open wounds of head; neck; and trunk
S01452	Open bite of left cheek and temporomandibular area	Open wounds of head; neck; and trunk
S01452A	Open bite of left cheek and temporomandibular area, initial encounter	Open wounds of head; neck; and trunk
S01452D	Open bite of left cheek and temporomandibular area, subsequent encounter	Open wounds of head; neck; and trunk
S01452S	Open bite of left cheek and temporomandibular area, sequela	Open wounds of head; neck; and trunk
S01459	Open bite of unspecified cheek and temporomandibular area	Open wounds of head; neck; and trunk
S01459A	Open bite of unspecified cheek and temporomandibular area, initial encounter	Open wounds of head; neck; and trunk
S01459D	Open bite of unspecified cheek and temporomandibular area, subsequent encounter	Open wounds of head; neck; and trunk
S01459S	Open bite of unspecified cheek and temporomandibular area, sequela	Open wounds of head; neck; and trunk
S0155	Open bite of lip and oral cavity	Open wounds of head; neck; and trunk
S01551	Open bite of lip	Open wounds of head; neck; and trunk
S01551A	Open bite of lip, initial encounter	Open wounds of head; neck; and trunk
S01551D	Open bite of lip, subsequent encounter	Open wounds of head; neck; and trunk
S01551S	Open bite of lip, sequela	Open wounds of head; neck; and trunk
S01552	Open bite of oral cavity	Open wounds of head; neck; and trunk
S01552A	Open bite of oral cavity, initial encounter	Open wounds of head; neck; and trunk
S01552D	Open bite of oral cavity, subsequent encounter	Open wounds of head; neck; and trunk
S01552S	Open bite of oral cavity, sequela	Open wounds of head; neck; and trunk
S0185	Open bite of other part of head	Open wounds of head; neck; and trunk
S0185XA	Open bite of other part of head, initial encounter	Open wounds of head; neck; and trunk
S0185XD	Open bite of other part of head, subsequent encounter	Open wounds of head; neck; and trunk
S0185XS	Open bite of other part of head, sequela	Open wounds of head; neck; and trunk
S0195	Open bite of unspecified part of head	Open wounds of head; neck; and trunk
S0195XA	Open bite of unspecified part of head, initial encounter	Open wounds of head; neck; and trunk
S0195XD	Open bite of unspecified part of head, subsequent encounter	Open wounds of head; neck; and trunk
S0195XS	Open bite of unspecified part of head, sequela	Open wounds of head; neck; and trunk
S020XXB	Fracture of vault of skull, initial encounter for open fracture	Skull and face fractures
S0210XB	Unspecified fracture of base of skull, initial encounter for open fracture	Skull and face fractures
S02110B	Type I occipital condyle fracture, unspecified side, initial encounter for open fracture	Skull and face fractures
S02111B	Type II occipital condyle fracture, unspecified side, initial encounter for open fracture	Skull and face fractures
S02112B	Type III occipital condyle fracture, unspecified side, initial encounter for open fracture	Skull and face fractures
S02113B	Unspecified occipital condyle fracture, initial encounter for open fracture	Skull and face fractures
S02118B	Other fracture of occiput, unspecified side, initial encounter for open fracture	Skull and face fractures
S02119B	Unspecified fracture of occiput, initial encounter for open fracture	Skull and face fractures
S0219XB	Other fracture of base of skull, initial encounter for open fracture	Skull and face fractures
S022XXB	Fracture of nasal bones, initial encounter for open fracture	Skull and face fractures
S023XXB	Fracture of orbital floor, initial encounter for open fracture	Skull and face fractures
S02400B	Malar fracture, unspecified side, initial encounter for open fracture	Skull and face fractures
S02401B	Maxillary fracture, unspecified side, initial encounter for open fracture	Skull and face fractures
S02402B	Zygomatic fracture, unspecified side, initial encounter for open fracture	Skull and face fractures
S02411B	LeFort I fracture, initial encounter for open fracture	Skull and face fractures
S02412B	LeFort II fracture, initial encounter for open fracture	Skull and face fractures
S02413B	LeFort III fracture, initial encounter for open fracture	Skull and face fractures
S0242XB	Fracture of alveolus of maxilla, initial encounter for open fracture	Skull and face fractures
S025XXB	Fracture of tooth (traumatic), initial encounter for open fracture	Skull and face fractures
S02600B	Fracture of unspecified part of body of mandible, unspecified side, initial encounter for open fracture	Skull and face fractures
S02609B	Fracture of mandible, unspecified, initial encounter for open fracture	Skull and face fractures
S0261XB	Fracture of condylar process of mandible, initial encounter for open fracture	Skull and face fractures
S0262XB	Fracture of subcondylar process of mandible, initial encounter for open fracture	Skull and face fractures
S0263XB	Fracture of coronoid process of mandible, initial encounter for open fracture	Skull and face fractures
S0264XB	Fracture of ramus of mandible, initial encounter for open fracture	Skull and face fractures
S0265XB	Fracture of angle of mandible, initial encounter for open fracture	Skull and face fractures
S0266XB	Fracture of symphysis of mandible, initial encounter for open fracture	Skull and face fractures
S0267XB	Fracture of alveolus of mandible, initial encounter for open fracture	Skull and face fractures
S0269XB	Fracture of mandible of other specified site, initial encounter for open fracture	Skull and face fractures
S028XXB	Fractures of other specified skull and facial bones, initial encounter for open fracture	Skull and face fractures
S0291XB	Unspecified fracture of skull, initial encounter for open fracture	Skull and face fractures
S0292XB	Unspecified fracture of facial bones, initial encounter for open fracture	Skull and face fractures
S057	Avulsion of eye	Open wounds of head; neck; and trunk
S0570	Avulsion of unspecified eye	Open wounds of head; neck; and trunk
S0570XA	Avulsion of unspecified eye, initial encounter	Open wounds of head; neck; and trunk
S0570XD	Avulsion of unspecified eye, subsequent encounter	Other injuries and conditions due to external causes
S0570XS	Avulsion of unspecified eye, sequela	Other injuries and conditions due to external causes
S0571	Avulsion of right eye	Other injuries and conditions due to external causes
S0571XA	Avulsion of right eye, initial encounter	Open wounds of head; neck; and trunk
S0571XD	Avulsion of right eye, subsequent encounter	Other injuries and conditions due to external causes
S0571XS	Avulsion of right eye, sequela	Other injuries and conditions due to external causes
S0572	Avulsion of left eye	Other injuries and conditions due to external causes
S0572XA	Avulsion of left eye, initial encounter	Open wounds of head; neck; and trunk
S0572XD	Avulsion of left eye, subsequent encounter	Other injuries and conditions due to external causes
S0572XS	Avulsion of left eye, sequela	Other injuries and conditions due to external causes
S08	Avulsion and traumatic amputation of part of head	Open wounds of head; neck; and trunk
S080	Avulsion of scalp	Open wounds of head; neck; and trunk
S080XXA	Avulsion of scalp, initial encounter	Open wounds of head; neck; and trunk
S080XXD	Avulsion of scalp, subsequent encounter	Open wounds of head; neck; and trunk
S080XXS	Avulsion of scalp, sequela	Open wounds of head; neck; and trunk
S081	Traumatic amputation of ear	Open wounds of head; neck; and trunk
S0811	Complete traumatic amputation of ear	Open wounds of head; neck; and trunk
S08111	Complete traumatic amputation of right ear	Open wounds of head; neck; and trunk
S08111A	Complete traumatic amputation of right ear, initial encounter	Open wounds of head; neck; and trunk
S08111D	Complete traumatic amputation of right ear, subsequent encounter	Open wounds of head; neck; and trunk
S08111S	Complete traumatic amputation of right ear, sequela	Open wounds of head; neck; and trunk
S08112	Complete traumatic amputation of left ear	Open wounds of head; neck; and trunk
S08112A	Complete traumatic amputation of left ear, initial encounter	Open wounds of head; neck; and trunk
S08112D	Complete traumatic amputation of left ear, subsequent encounter	Open wounds of head; neck; and trunk
S08112S	Complete traumatic amputation of left ear, sequela	Open wounds of head; neck; and trunk
S08119	Complete traumatic amputation of unspecified ear	Open wounds of head; neck; and trunk
S08119A	Complete traumatic amputation of unspecified ear, initial encounter	Open wounds of head; neck; and trunk
S08119D	Complete traumatic amputation of unspecified ear, subsequent encounter	Open wounds of head; neck; and trunk
S08119S	Complete traumatic amputation of unspecified ear, sequela	Open wounds of head; neck; and trunk
S0812	Partial traumatic amputation of ear	Open wounds of head; neck; and trunk
S08121	Partial traumatic amputation of right ear	Open wounds of head; neck; and trunk
S08121A	Partial traumatic amputation of right ear, initial encounter	Open wounds of head; neck; and trunk
S08121D	Partial traumatic amputation of right ear, subsequent encounter	Open wounds of head; neck; and trunk
S08121S	Partial traumatic amputation of right ear, sequela	Open wounds of head; neck; and trunk
S08122	Partial traumatic amputation of left ear	Open wounds of head; neck; and trunk
S08122A	Partial traumatic amputation of left ear, initial encounter	Open wounds of head; neck; and trunk
S08122D	Partial traumatic amputation of left ear, subsequent encounter	Open wounds of head; neck; and trunk
S08122S	Partial traumatic amputation of left ear, sequela	Open wounds of head; neck; and trunk
S08129	Partial traumatic amputation of unspecified ear	Open wounds of head; neck; and trunk
S08129A	Partial traumatic amputation of unspecified ear, initial encounter	Open wounds of head; neck; and trunk
S08129D	Partial traumatic amputation of unspecified ear, subsequent encounter	Open wounds of head; neck; and trunk
S08129S	Partial traumatic amputation of unspecified ear, sequela	Open wounds of head; neck; and trunk
S088	Traumatic amputation of other parts of head	Open wounds of head; neck; and trunk
S0881	Traumatic amputation of nose	Open wounds of head; neck; and trunk
S08811	Complete traumatic amputation of nose	Open wounds of head; neck; and trunk
S08811A	Complete traumatic amputation of nose, initial encounter	Open wounds of head; neck; and trunk
S08811D	Complete traumatic amputation of nose, subsequent encounter	Open wounds of head; neck; and trunk
S08811S	Complete traumatic amputation of nose, sequela	Open wounds of head; neck; and trunk
S08812	Partial traumatic amputation of nose	Open wounds of head; neck; and trunk
S08812A	Partial traumatic amputation of nose, initial encounter	Open wounds of head; neck; and trunk
S08812D	Partial traumatic amputation of nose, subsequent encounter	Open wounds of head; neck; and trunk
S08812S	Partial traumatic amputation of nose, sequela	Open wounds of head; neck; and trunk
S0889	Traumatic amputation of other parts of head	Open wounds of head; neck; and trunk
S0889XA	Traumatic amputation of other parts of head, initial encounter	Open wounds of head; neck; and trunk
S0889XD	Traumatic amputation of other parts of head, subsequent encounter	Open wounds of head; neck; and trunk
S0889XS	Traumatic amputation of other parts of head, sequela	Open wounds of head; neck; and trunk
S11015	Open bite of larynx	Open wounds of head; neck; and trunk
S11015A	Open bite of larynx, initial encounter	Open wounds of head; neck; and trunk
S11015D	Open bite of larynx, subsequent encounter	Open wounds of head; neck; and trunk
S11015S	Open bite of larynx, sequela	Open wounds of head; neck; and trunk
S11025	Open bite of trachea	Open wounds of head; neck; and trunk
S11025A	Open bite of trachea, initial encounter	Open wounds of head; neck; and trunk
S11025D	Open bite of trachea, subsequent encounter	Open wounds of head; neck; and trunk
S11025S	Open bite of trachea, sequela	Open wounds of head; neck; and trunk
S11035	Open bite of vocal cord	Open wounds of head; neck; and trunk
S11035A	Open bite of vocal cord, initial encounter	Open wounds of head; neck; and trunk
S11035D	Open bite of vocal cord, subsequent encounter	Open wounds of head; neck; and trunk
S11035S	Open bite of vocal cord, sequela	Open wounds of head; neck; and trunk
S1115	Open bite of thyroid gland	Open wounds of head; neck; and trunk
S1115XA	Open bite of thyroid gland, initial encounter	Open wounds of head; neck; and trunk
S1115XD	Open bite of thyroid gland, subsequent encounter	Open wounds of head; neck; and trunk
S1115XS	Open bite of thyroid gland, sequela	Open wounds of head; neck; and trunk
S1125	Open bite of pharynx and cervical esophagus	Open wounds of head; neck; and trunk
S1125XA	Open bite of pharynx and cervical esophagus, initial encounter	Open wounds of head; neck; and trunk
S1125XD	Open bite of pharynx and cervical esophagus, subsequent encounter	Open wounds of head; neck; and trunk
S1125XS	Open bite of pharynx and cervical esophagus, sequela	Open wounds of head; neck; and trunk
S1185	Open bite of other specified part of neck	Open wounds of head; neck; and trunk
S1185XA	Open bite of other specified part of neck, initial encounter	Open wounds of head; neck; and trunk
S1185XD	Open bite of other specified part of neck, subsequent encounter	Open wounds of head; neck; and trunk
S1185XS	Open bite of other specified part of neck, sequela	Open wounds of head; neck; and trunk
S1195	Open bite of unspecified part of neck	Open wounds of head; neck; and trunk
S1195XA	Open bite of unspecified part of neck, initial encounter	Open wounds of head; neck; and trunk
S1195XD	Open bite of unspecified part of neck, subsequent encounter	Open wounds of head; neck; and trunk
S1195XS	Open bite of unspecified part of neck, sequela	Open wounds of head; neck; and trunk
S12000B	Unspecified displaced fracture of first cervical vertebra, initial encounter for open fracture	Other fractures
S12001B	Unspecified nondisplaced fracture of first cervical vertebra, initial encounter for open fracture	Other fractures
S1201XB	Stable burst fracture of first cervical vertebra, initial encounter for open fracture	Other fractures
S1202XB	Unstable burst fracture of first cervical vertebra, initial encounter for open fracture	Other fractures
S12030B	Displaced posterior arch fracture of first cervical vertebra, initial encounter for open fracture	Other fractures
S12031B	Nondisplaced posterior arch fracture of first cervical vertebra, initial encounter for open fracture	Other fractures
S12040B	Displaced lateral mass fracture of first cervical vertebra, initial encounter for open fracture	Other fractures
S12041B	Nondisplaced lateral mass fracture of first cervical vertebra, initial encounter for open fracture	Other fractures
S12090B	Other displaced fracture of first cervical vertebra, initial encounter for open fracture	Other fractures
S12091B	Other nondisplaced fracture of first cervical vertebra, initial encounter for open fracture	Other fractures
S12100B	Unspecified displaced fracture of second cervical vertebra, initial encounter for open fracture	Other fractures
S12101B	Unspecified nondisplaced fracture of second cervical vertebra, initial encounter for open fracture	Other fractures
S12110B	Anterior displaced Type II dens fracture, initial encounter for open fracture	Other fractures
S12111B	Posterior displaced Type II dens fracture, initial encounter for open fracture	Other fractures
S12112B	Nondisplaced Type II dens fracture, initial encounter for open fracture	Other fractures
S12120B	Other displaced dens fracture, initial encounter for open fracture	Other fractures
S12121B	Other nondisplaced dens fracture, initial encounter for open fracture	Other fractures
S12130B	Unspecified traumatic displaced spondylolisthesis of second cervical vertebra, initial encounter for open fracture	Other fractures
S12131B	Unspecified traumatic nondisplaced spondylolisthesis of second cervical vertebra, initial encounter for open fracture	Other fractures
S1214XB	Type III traumatic spondylolisthesis of second cervical vertebra, initial encounter for open fracture	Other fractures
S12150B	Other traumatic displaced spondylolisthesis of second cervical vertebra, initial encounter for open fracture	Other fractures
S12151B	Other traumatic nondisplaced spondylolisthesis of second cervical vertebra, initial encounter for open fracture	Other fractures
S12190B	Other displaced fracture of second cervical vertebra, initial encounter for open fracture	Other fractures
S12191B	Other nondisplaced fracture of second cervical vertebra, initial encounter for open fracture	Other fractures
S12200B	Unspecified displaced fracture of third cervical vertebra, initial encounter for open fracture	Other fractures
S12201B	Unspecified nondisplaced fracture of third cervical vertebra, initial encounter for open fracture	Other fractures
S12230B	Unspecified traumatic displaced spondylolisthesis of third cervical vertebra, initial encounter for open fracture	Other fractures
S12231B	Unspecified traumatic nondisplaced spondylolisthesis of third cervical vertebra, initial encounter for open fracture	Other fractures
S1224XB	Type III traumatic spondylolisthesis of third cervical vertebra, initial encounter for open fracture	Other fractures
S12250B	Other traumatic displaced spondylolisthesis of third cervical vertebra, initial encounter for open fracture	Other fractures
S12251B	Other traumatic nondisplaced spondylolisthesis of third cervical vertebra, initial encounter for open fracture	Other fractures
S12290B	Other displaced fracture of third cervical vertebra, initial encounter for open fracture	Other fractures
S12291B	Other nondisplaced fracture of third cervical vertebra, initial encounter for open fracture	Other fractures
S12300B	Unspecified displaced fracture of fourth cervical vertebra, initial encounter for open fracture	Other fractures
S12301B	Unspecified nondisplaced fracture of fourth cervical vertebra, initial encounter for open fracture	Other fractures
S12330B	Unspecified traumatic displaced spondylolisthesis of fourth cervical vertebra, initial encounter for open fracture	Other fractures
S12331B	Unspecified traumatic nondisplaced spondylolisthesis of fourth cervical vertebra, initial encounter for open fracture	Other fractures
S1234XB	Type III traumatic spondylolisthesis of fourth cervical vertebra, initial encounter for open fracture	Other fractures
S12350B	Other traumatic displaced spondylolisthesis of fourth cervical vertebra, initial encounter for open fracture	Other fractures
S12351B	Other traumatic nondisplaced spondylolisthesis of fourth cervical vertebra, initial encounter for open fracture	Other fractures
S12390B	Other displaced fracture of fourth cervical vertebra, initial encounter for open fracture	Other fractures
S12391B	Other nondisplaced fracture of fourth cervical vertebra, initial encounter for open fracture	Other fractures
S12400B	Unspecified displaced fracture of fifth cervical vertebra, initial encounter for open fracture	Other fractures
S12401B	Unspecified nondisplaced fracture of fifth cervical vertebra, initial encounter for open fracture	Other fractures
S12430B	Unspecified traumatic displaced spondylolisthesis of fifth cervical vertebra, initial encounter for open fracture	Other fractures
S12431B	Unspecified traumatic nondisplaced spondylolisthesis of fifth cervical vertebra, initial encounter for open fracture	Other fractures
S1244XB	Type III traumatic spondylolisthesis of fifth cervical vertebra, initial encounter for open fracture	Other fractures
S12450B	Other traumatic displaced spondylolisthesis of fifth cervical vertebra, initial encounter for open fracture	Other fractures
S12451B	Other traumatic nondisplaced spondylolisthesis of fifth cervical vertebra, initial encounter for open fracture	Other fractures
S12490B	Other displaced fracture of fifth cervical vertebra, initial encounter for open fracture	Other fractures
S12491B	Other nondisplaced fracture of fifth cervical vertebra, initial encounter for open fracture	Other fractures
S12500B	Unspecified displaced fracture of sixth cervical vertebra, initial encounter for open fracture	Other fractures
S12501B	Unspecified nondisplaced fracture of sixth cervical vertebra, initial encounter for open fracture	Other fractures
S12530B	Unspecified traumatic displaced spondylolisthesis of sixth cervical vertebra, initial encounter for open fracture	Other fractures
S12531B	Unspecified traumatic nondisplaced spondylolisthesis of sixth cervical vertebra, initial encounter for open fracture	Other fractures
S1254XB	Type III traumatic spondylolisthesis of sixth cervical vertebra, initial encounter for open fracture	Other fractures
S12550B	Other traumatic displaced spondylolisthesis of sixth cervical vertebra, initial encounter for open fracture	Other fractures
S12551B	Other traumatic nondisplaced spondylolisthesis of sixth cervical vertebra, initial encounter for open fracture	Other fractures
S12590B	Other displaced fracture of sixth cervical vertebra, initial encounter for open fracture	Other fractures
S12591B	Other nondisplaced fracture of sixth cervical vertebra, initial encounter for open fracture	Other fractures
S12600B	Unspecified displaced fracture of seventh cervical vertebra, initial encounter for open fracture	Other fractures
S12601B	Unspecified nondisplaced fracture of seventh cervical vertebra, initial encounter for open fracture	Other fractures
S12630B	Unspecified traumatic displaced spondylolisthesis of seventh cervical vertebra, initial encounter for open fracture	Other fractures
S12631B	Unspecified traumatic nondisplaced spondylolisthesis of seventh cervical vertebra, initial encounter for open fracture	Other fractures
S1264XB	Type III traumatic spondylolisthesis of seventh cervical vertebra, initial encounter for open fracture	Other fractures
S12650B	Other traumatic displaced spondylolisthesis of seventh cervical vertebra, initial encounter for open fracture	Other fractures
S12651B	Other traumatic nondisplaced spondylolisthesis of seventh cervical vertebra, initial encounter for open fracture	Other fractures
S12690B	Other displaced fracture of seventh cervical vertebra, initial encounter for open fracture	Other fractures
S12691B	Other nondisplaced fracture of seventh cervical vertebra, initial encounter for open fracture	Other fractures
S2105	Open bite of breast	Open wounds of head; neck; and trunk
S21051	Open bite of right breast	Open wounds of head; neck; and trunk
S21051A	Open bite of right breast, initial encounter	Open wounds of head; neck; and trunk
S21051D	Open bite of right breast, subsequent encounter	Open wounds of head; neck; and trunk
S21051S	Open bite of right breast, sequela	Open wounds of head; neck; and trunk
S21052	Open bite of left breast	Open wounds of head; neck; and trunk
S21052A	Open bite of left breast, initial encounter	Open wounds of head; neck; and trunk
S21052D	Open bite of left breast, subsequent encounter	Open wounds of head; neck; and trunk
S21052S	Open bite of left breast, sequela	Open wounds of head; neck; and trunk
S21059	Open bite of unspecified breast	Open wounds of head; neck; and trunk
S21059A	Open bite of unspecified breast, initial encounter	Open wounds of head; neck; and trunk
S21059D	Open bite of unspecified breast, subsequent encounter	Open wounds of head; neck; and trunk
S21059S	Open bite of unspecified breast, sequela	Open wounds of head; neck; and trunk
S2115	Open bite of front wall of thorax without penetration into thoracic cavity	Open wounds of head; neck; and trunk
S21151	Open bite of right front wall of thorax without penetration into thoracic cavity	Open wounds of head; neck; and trunk
S21151A	Open bite of right front wall of thorax without penetration into thoracic cavity, initial encounter	Open wounds of head; neck; and trunk
S21151D	Open bite of right front wall of thorax without penetration into thoracic cavity, subsequent encounter	Open wounds of head; neck; and trunk
S21151S	Open bite of right front wall of thorax without penetration into thoracic cavity, sequela	Open wounds of head; neck; and trunk
S21152	Open bite of left front wall of thorax without penetration into thoracic cavity	Open wounds of head; neck; and trunk
S21152A	Open bite of left front wall of thorax without penetration into thoracic cavity, initial encounter	Open wounds of head; neck; and trunk
S21152D	Open bite of left front wall of thorax without penetration into thoracic cavity, subsequent encounter	Open wounds of head; neck; and trunk
S21152S	Open bite of left front wall of thorax without penetration into thoracic cavity, sequela	Open wounds of head; neck; and trunk
S21159	Open bite of unspecified front wall of thorax without penetration into thoracic cavity	Open wounds of head; neck; and trunk
S21159A	Open bite of unspecified front wall of thorax without penetration into thoracic cavity, initial encounter	Open wounds of head; neck; and trunk
S21159D	Open bite of unspecified front wall of thorax without penetration into thoracic cavity, subsequent encounter	Open wounds of head; neck; and trunk
S21159S	Open bite of unspecified front wall of thorax without penetration into thoracic cavity, sequela	Open wounds of head; neck; and trunk
S2125	Open bite of back wall of thorax without penetration into thoracic cavity	Open wounds of head; neck; and trunk
S21251	Open bite of right back wall of thorax without penetration into thoracic cavity	Open wounds of head; neck; and trunk
S21251A	Open bite of right back wall of thorax without penetration into thoracic cavity, initial encounter	Open wounds of head; neck; and trunk
S21251D	Open bite of right back wall of thorax without penetration into thoracic cavity, subsequent encounter	Open wounds of head; neck; and trunk
S21251S	Open bite of right back wall of thorax without penetration into thoracic cavity, sequela	Open wounds of head; neck; and trunk
S21252	Open bite of left back wall of thorax without penetration into thoracic cavity	Open wounds of head; neck; and trunk
S21252A	Open bite of left back wall of thorax without penetration into thoracic cavity, initial encounter	Open wounds of head; neck; and trunk
S21252D	Open bite of left back wall of thorax without penetration into thoracic cavity, subsequent encounter	Open wounds of head; neck; and trunk
S21252S	Open bite of left back wall of thorax without penetration into thoracic cavity, sequela	Open wounds of head; neck; and trunk
S21259	Open bite of unspecified back wall of thorax without penetration into thoracic cavity	Open wounds of head; neck; and trunk
S21259A	Open bite of unspecified back wall of thorax without penetration into thoracic cavity, initial encounter	Open wounds of head; neck; and trunk
S21259D	Open bite of unspecified back wall of thorax without penetration into thoracic cavity, subsequent encounter	Open wounds of head; neck; and trunk
S21259S	Open bite of unspecified back wall of thorax without penetration into thoracic cavity, sequela	Open wounds of head; neck; and trunk
S2135	Open bite of front wall of thorax with penetration into thoracic cavity	Open wounds of head; neck; and trunk
S21351	Open bite of right front wall of thorax with penetration into thoracic cavity	Open wounds of head; neck; and trunk
S21351A	Open bite of right front wall of thorax with penetration into thoracic cavity, initial encounter	Open wounds of head; neck; and trunk
S21351D	Open bite of right front wall of thorax with penetration into thoracic cavity, subsequent encounter	Open wounds of head; neck; and trunk
S21351S	Open bite of right front wall of thorax with penetration into thoracic cavity, sequela	Open wounds of head; neck; and trunk
S21352	Open bite of left front wall of thorax with penetration into thoracic cavity	Open wounds of head; neck; and trunk
S21352A	Open bite of left front wall of thorax with penetration into thoracic cavity, initial encounter	Open wounds of head; neck; and trunk
S21352D	Open bite of left front wall of thorax with penetration into thoracic cavity, subsequent encounter	Open wounds of head; neck; and trunk
S21352S	Open bite of left front wall of thorax with penetration into thoracic cavity, sequela	Open wounds of head; neck; and trunk
S21359	Open bite of unspecified front wall of thorax with penetration into thoracic cavity	Open wounds of head; neck; and trunk
S21359A	Open bite of unspecified front wall of thorax with penetration into thoracic cavity, initial encounter	Open wounds of head; neck; and trunk
S21359D	Open bite of unspecified front wall of thorax with penetration into thoracic cavity, subsequent encounter	Open wounds of head; neck; and trunk
S21359S	Open bite of unspecified front wall of thorax with penetration into thoracic cavity, sequela	Open wounds of head; neck; and trunk
S2145	Open bite of back wall of thorax with penetration into thoracic cavity	Open wounds of head; neck; and trunk
S21451	Open bite of right back wall of thorax with penetration into thoracic cavity	Open wounds of head; neck; and trunk
S21451A	Open bite of right back wall of thorax with penetration into thoracic cavity, initial encounter	Open wounds of head; neck; and trunk
S21451D	Open bite of right back wall of thorax with penetration into thoracic cavity, subsequent encounter	Open wounds of head; neck; and trunk
S21451S	Open bite of right back wall of thorax with penetration into thoracic cavity, sequela	Open wounds of head; neck; and trunk
S21452	Open bite of left back wall of thorax with penetration into thoracic cavity	Open wounds of head; neck; and trunk
S21452A	Open bite of left back wall of thorax with penetration into thoracic cavity, initial encounter	Open wounds of head; neck; and trunk
S21452D	Open bite of left back wall of thorax with penetration into thoracic cavity, subsequent encounter	Open wounds of head; neck; and trunk
S21452S	Open bite of left back wall of thorax with penetration into thoracic cavity, sequela	Open wounds of head; neck; and trunk
S21459	Open bite of unspecified back wall of thorax with penetration into thoracic cavity	Open wounds of head; neck; and trunk
S21459A	Open bite of unspecified back wall of thorax with penetration into thoracic cavity, initial encounter	Open wounds of head; neck; and trunk
S21459D	Open bite of unspecified back wall of thorax with penetration into thoracic cavity, subsequent encounter	Open wounds of head; neck; and trunk
S21459S	Open bite of unspecified back wall of thorax with penetration into thoracic cavity, sequela	Open wounds of head; neck; and trunk
S2195	Open bite of unspecified part of thorax	Open wounds of head; neck; and trunk
S2195XA	Open bite of unspecified part of thorax, initial encounter	Open wounds of head; neck; and trunk
S2195XD	Open bite of unspecified part of thorax, subsequent encounter	Open wounds of head; neck; and trunk
S2195XS	Open bite of unspecified part of thorax, sequela	Open wounds of head; neck; and trunk
S22000B	Wedge compression fracture of unspecified thoracic vertebra, initial encounter for open fracture	Other fractures
S22001B	Stable burst fracture of unspecified thoracic vertebra, initial encounter for open fracture	Other fractures
S22002B	Unstable burst fracture of unspecified thoracic vertebra, initial encounter for open fracture	Other fractures
S22008B	Other fracture of unspecified thoracic vertebra, initial encounter for open fracture	Other fractures
S22009B	Unspecified fracture of unspecified thoracic vertebra, initial encounter for open fracture	Other fractures
S22010B	Wedge compression fracture of first thoracic vertebra, initial encounter for open fracture	Other fractures
S22011B	Stable burst fracture of first thoracic vertebra, initial encounter for open fracture	Other fractures
S22012B	Unstable burst fracture of first thoracic vertebra, initial encounter for open fracture	Other fractures
S22018B	Other fracture of first thoracic vertebra, initial encounter for open fracture	Other fractures
S22019B	Unspecified fracture of first thoracic vertebra, initial encounter for open fracture	Other fractures
S22020B	Wedge compression fracture of second thoracic vertebra, initial encounter for open fracture	Other fractures
[truncated: 7,554 more rows]

## Sheet: eTable 2
Medication	Immunomodulating	Antibiotic
ABARELIX	1	0
ABATACEPT	1	0
ABEMACICLIB	1	0
ABIRATERONE	1	0
ACALABRUTINIB	1	0
ADAGRASIB	1	0
ADALIMUMAB	1	0
ADO-TRASTUZUMAB	1	0
ADUCANUMAB-AVWA	1	0
AFATINIB	1	0
ALDESLEUKIN	1	0
ALECTINIB	1	0
ALEFACEPT	1	0
ALEMTUZUMAB	1	0
ALPELISIB	1	0
ALTRETAMINE	1	0
AMIVANTAMAB-VMJW	1	0
AMSACRINE	1	0
ANASTROZOLE	1	0
ANIFROLUMAB-FNIA	1	0
ANTITHYMOCYTE GLOBULIN	1	0
APALUTAMIDE	1	0
APREMILAST	1	0
ARSENIC TRIOXIDE	1	0
ASCIMINIB	1	0
ASPARAGINASE	1	0
ASPARAGINASE-RYWN	1	0
ATEZOLIZUMAB	1	0
AURANOFIN	1	0
AUROTHIOGLUC	1	0
AVAPRITINIB	1	0
AVELUMAB	1	0
AXICABTAGENE	1	0
AXITINIB	1	0
AZACITIDINE	1	0
AZATHIOPRINE	1	0
BACILLUS CALMETTE-GUERIN VACC (BCG) BLADDER	1	0
BASILIXIMAB	1	0
BELANTAMAB MAFODOTIN-BLMF	1	0
BELATACEPT	1	0
BELIMUMAB	1	0
BELINOSTAT	1	0
BELUMOSUDIL	1	0
BENDAMUSTINE	1	0
BEVACIZUMAB	1	0
BEVACIZUMAB-AWWB	1	0
BEVACIZUMAB-BVZR	1	0
BEVACIZUMAB-MALY	1	0
BEXAROTENE	1	0
BICALUTAMIDE	1	0
BINIMETINIB	1	0
BLEOMYCIN SULF	1	0
BLINATUMOMAB	1	0
BORTEZOMIB	1	0
BOSUTINIB	1	0
BRENTUXIMAB	1	0
BREXUCABTAGINE AUTOLEUCEL	1	0
BRIGATINIB	1	0
BUSULFAN	1	0
CABAZITAXEL	1	0
CABOZANTINIB	1	0
CALASPARGASE PEGOL-MKNL	1	0
CANAKINUMAB	1	0
CAPECITABINE	1	0
CAPMATINIB	1	0
CARBOPLATIN	1	0
CARFILZOMIB	1	0
CARMUSTINE	1	0
CELECOXIB	1	0
CEMIPLIMAB-RWLC	1	0
CERITINIB	1	0
CETUXIMAB	1	0
CHLORAMBUCIL	1	0
CILTACABTAGENE AUTOLEUCEL	1	0
CISPLATIN	1	0
CLADRIBINE	1	0
CLAZAKIZUMAB	1	0
CLOFARABINE	1	0
COBIMETINIB	1	0
COPANLISIB	1	0
CRIZOTINIB	1	0
CYCLOPHOSPHAMIDE	1	0
CYCLOSPORINE	1	0
CYTARABINE	1	0
DABRAFENIB	1	0
DACARBAZINE	1	0
DACLIZUMAB	1	0
DACTINOMYCIN	1	0
DARATUMUMAB	1	0
DARATUMUMAB-HYAL-FIHJ	1	0
DAROLUTAMIDE	1	0
DASATINIB	1	0
DAUNORUBICIN	1	0
DAUNORUBICIN/CYTARABINE	1	0
DECITABINE	1	0
DECITABINE/CEDAZURIDINE	1	0
DEGARELIX	1	0
DENILEUKIN DIFTITOX	1	0
DICLOFENAC NA	1	0
DICLOFENAC/MISOPROSTOL	1	0
DINUTUXIMAB	1	0
DOCETAXEL	1	0
DOSTARLIMAB-GXLY	1	0
DOXORUBICIN	1	0
DUPILUMAB	1	0
DURVALUMAB	1	0
DUVELISIB	1	0
ELOTUZUMAB	1	0
EMAPALUMAB-LZSG	1	0
ENASIDENIB	1	0
ENCORAFENIB	1	0
ENFORTUMAB VEDOTIN-EJFV	1	0
ENTRECTINIB	1	0
ENZALUTAMIDE	1	0
EPCORITAMAB-BYSP	1	0
EPIRUBICIN	1	0
ERDAFITINIB	1	0
ERIBULIN	1	0
ERLOTINIB	1	0
ESTRAMUSTINE	1	0
ETANERCEPT	1	0
ETODOLAC	1	0
ETOPOSIDE	1	0
EVEROLIMUS	1	0
EXEMESTANE	1	0
FAM-TRASTUZUMAB DERUXTEC-NXKI	1	0
FEDRATINIB	1	0
FLOXURIDINE	1	0
FLUDARABINE	1	0
FLUOROURACIL	1	0
FLURBIPROFEN	1	0
FLUTAMIDE	1	0
FULVESTRANT	1	0
GEFITINIB	1	0
GEMCITABINE HCL	1	0
GEMTUZUMAB OZOGAMICIN	1	0
GILTERITINIB	1	0
GIMSILUMAB	1	0
GLASDEGIB	1	0
GLOFITAMAB-GXBM	1	0
GOLD NA THIOMALATE	1	0
GOLIMUMAB	1	0
GOSERELIN ACET	1	0
GUSELKUMAB	1	0
HYDROXYUREA	1	0
HYLAN POLYMERS	1	0
IBRITUMOMAB TIUXETAN, IN-111	1	0
IBRITUMOMAB TIUXETAN, Y-90	1	0
IBRUTINIB	1	0
IDARUBICIN	1	0
IDECABTAGENE VICLEUCAL	1	0
IDELALISIB	1	0
IFOSFAMIDE	1	0
IMATINIB MESYLATE	1	0
INDOMETHACIN	1	0
INEBILIZUMAB-CDON	1	0
INOTUZUMAB/OZOGAMICIN	1	0
INTERFERON & RIBAVIRIN COMBO	1	0
INTERFERON ALFA-2A	1	0
INTERFERON ALFA-2B	1	0
INTERFERON ALFACON-1	1	0
INTERFERON ALFA-N3	1	0
INTERFERON BETA-1A	1	0
INTERFERON BETA-1B	1	0
INTERFERON GAMMA-1B	1	0
IPILIMUMAB	1	0
IRINOTECAN	1	0
ISATUXIMAB-IRFC	1	0
IVOSIDENIB	1	0
IXABEPILONE	1	0
IXAZOMIB	1	0
IXEKIZUMAB	1	0
KETOPROFEN	1	0
LAPATINIB	1	0
LAROTRECTINIB	1	0
LEFLUNOMIDE	1	0
LENALIDOMIDE	1	0
LENVATINIB	1	0
LETROZOLE	1	0
LEUPROLIDE DEPOT	1	0
LEVAMISOLE	1	0
LISOCABTAGENE MARALEUCAL	1	0
LOMUSTINE	1	0
LONCASTUXIMAB TESIRINE-LPYL	1	0
LORLATINIB	1	0
LURBINECTEDIN	1	0
LYMPHOCYTE IMM GLOB	1	0
MARGETUXIMAB-CMKB	1	0
MECHLORETHAMINE	1	0
MECLOFENAMATE	1	0
MEGESTROL	1	0
MELOXICAM	1	0
MELPHALAN	1	0
MELPHALAN FLUFENAMIDE	1	0
MERCAPTOPURINE	1	0
METHOTREXATE	1	0
MIDOSTAURIN	1	0
MIRVETUXIMAB SORAVTANSINE-GYNX	1	0
MISC ANTINEOPLASTIC AGENT	1	0
MISC IMMUNOSUPPRESSIVE AGENT	1	0
MITOMYCIN	1	0
MITOTANE	1	0
MITOXANTRONE	1	0
MOGAMULIZUMAB-KPKC	1	0
MOSUNETUZUMAB-AXGB	1	0
MOXETUMOMAB PASUDOTOX-TDFK	1	0
MUROMONAB	1	0
MYCOPHENOLATE	1	0
NABUMETONE	1	0
NAPROXEN	1	0
NAPROXEN/ESOMEPRAZOLE	1	0
NATALIZUMAB	1	0
NAXITAMAB-GQGK	1	0
NECITUMUMAB	1	0
NELARABINE	1	0
NERATINIB	1	0
NILOTINIB	1	0
NILUTAMIDE	1	0
NIRAPARIB	1	0
NIVOLUMAB	1	0
NIVOLUMAB/RELATLIMAB-RMBW	1	0
OBINUTUZUMAB	1	0
OCRELIZUMAB	1	0
OFATUMUMAB	1	0
OLAPARIB	1	0
OLARATUMAB	1	0
OMACETAXINE	1	0
OSIMERTINIB	1	0
OXALIPLATIN	1	0
OXAPROZIN	1	0
PACLITAXEL	1	0
PACRITINIB	1	0
PALBOCICLIB	1	0
PANITUMUMAB	1	0
PANOBINOSTAT	1	0
PAZOPANIB	1	0
PEGADEMASE	1	0
PEGASPARGASE	1	0
PEGINTERFERON ALFA-2A	1	0
PEGINTERFERON ALFA-2B	1	0
PEMBROLIZUMAB	1	0
PEMETREXED	1	0
PENTOSTATIN	1	0
PERTUZUMAB	1	0
PERTUZUMAB-TRASTUZUMAB-HY-ZZXF	1	0
PHENYLBUTAZONE	1	0
PIROXICAM	1	0
PLICAMYCIN	1	0
POLATUZUMAB VEDOTIN-PIIQ	1	0
POMALIDOMIDE	1	0
PONATINIB	1	0
PORFIMER NA	1	0
PRALATREXATE	1	0
PROCARBAZINE	1	0
RADIUM RA223 DICHLORIDE	1	0
RAMUCIRUMAB	1	0
REGORAFENIB	1	0
RIBOCICLIB	1	0
RISANKIZUMAB-RZAA	1	0
RITUXIMAB	1	0
RITUXIMAB/HYAL	1	0
RITUXIMAB-ABBS	1	0
RITUXIMAB-ARRX	1	0
RITUXIMAB-PVVR	1	0
ROFECOXIB	1	0
ROMIDEPSIN	1	0
ROPEGINTERFERON ALFA-2B-NJFT	1	0
RUCAPARIB	1	0
SACITUZUMAB GOVITECAN-HZIY	1	0
SARILUMAB	1	0
SATRALIZUMAB-MWGE	1	0
SECUKINUMAB	1	0
SELPERCATINIB	1	0
SILTUXIMAB	1	0
SIPULEUCEL-T	1	0
SIROLIMUS	1	0
SIROLIMUS PAR	1	0
SORAFENIB	1	0
SOTORASIB	1	0
SPESOLIMAB-SBZO	1	0
STREPTOZOCIN	1	0
SULINDAC	1	0
SUNITINIB	1	0
SUTIMLIMAB-JOME	1	0
TACROLIMUS	1	0
TAFASITAMAB-CXIX	1	0
TAGRAXOFUSP-ERZS	1	0
TALIMOGENE	1	0
TAMOXIFEN	1	0
TAZEMETOSTAT	1	0
TEBENTAFUSP-TEBN	1	0
TECLISTAMAB-CQYV	1	0
TEMOZOLOMIDE	1	0
TEMSIROLIMUS	1	0
TENIPOSIDE	1	0
TEPROTUMUMAB-TRBW	1	0
TERIFLUNOMIDE	1	0
TESTOLACTONE	1	0
THALIDOMIDE	1	0
THIOGUANINE	1	0
THIOTEPA	1	0
TILDRAKIZUMAB-ASMN	1	0
TISAGENLECLEUCEL	1	0
TISOTUMAB VEDOTIN-TFTV	1	0
TIVOZANIB	1	0
TOFACITINIB	1	0
TOLMETIN	1	0
TOPOTECAN HCL	1	0
TOREMIFENE CITRATE	1	0
TOSITUMOMAB, IODINE I 131	1	0
TRABECTEDIN	1	0
TRAMETINIB	1	0
TRASTUZUMAB	1	0
TRASTUZUMAB/HYA-OYSK	1	0
TRASTUZUMAB-ANNS	1	0
TRASTUZUMAB-DKST	1	0
TRASTUZUMAB-DTTB	1	0
TRASTUZUMAB-PKRB	1	0
TRASTUZUMAB-QYYP	1	0
TREMELIMUMAB-ACTL	1	0
TRIFLURIDINE/TIPIRACIL	1	0
TRILACICLIB	1	0
TRIPTORELIN	1	0
TUCATINIB	1	0
UBLITUXIMAB-XIIY	1	0
UPADACITINIB	1	0
USTEKINUMAB	1	0
VALDECOXIB	1	0
VALRUBICIN	1	0
VEDOLIZUMAB	1	0
VEMURAFENIB	1	0
VENETOCLAX	1	0
VINBLASTINE	1	0
VINCRISTINE	1	0
VINORELBINE	1	0
VISMODEGIB	1	0
VOCLOSPORIN	1	0
VORINOSTAT	1	0
ZANUBRUTINIB	1	0
ZIV-AFLIBERCEPT	1	0
AMIKACIN	0	1
GENTAMICIN	0	1
PLAZOMICIN	0	1
TOBRAMYCIN	0	1
CLINDAMYCIN	0	1
COLISTIMETHATE NA	0	1
DALBAVANCIN	0	1
DAPTOMYCIN	0	1
LINCOMYCIN	0	1
LINEZOLID	0	1
METRONIDAZOLE	0	1
ORITAVANCIN	0	1
QUINUPRISTIN/DALFOPRISTIN	0	1
SPECTINOMYCIN	0	1
TEDIZOLID	0	1
TELAVANCIN	0	1
TMP-SMZ	0	1
VANCOMYCIN	0	1
AZTREONAM	0	1
CEFTAZIDIME/AVIBACTAM	0	1
CEFTOLOZANE/TAZOBACAM	0	1
DORIPENEM	0	1
ERTAPENEM	0	1
IMIPENEM	0	1
IMIPENEM/CILASTIN/RELEBACTAM	0	1
MEROPENEM	0	1
MEROPENEM/VABORBACTAM	0	1
CEFACLOR	0	1
CEFADROXIL	0	1
CEFAMANDOLE	0	1
CEFAZOLIN	0	1
CEFDINIR	0	1
CEFDITOREN PIVOXIL	0	1
CEFEPIME	0	1
CEFIDEROCOL	0	1
CEFIXIME	0	1
CEFOTETAN	0	1
CEFOXITIN	0	1
CEFPODOXIME	0	1
CEFPROZIL	0	1
CEFTAROLINE	0	1
CEFTAZIDIME	0	1
CEFTIBUTEN	0	1
CEFUROXIME	0	1
CEPHALEXIN	0	1
CEPHALOTHIN	0	1
CEPHAPIRIN	0	1
CEPHRADINE	0	1
CHLORAMPHEN	0	1
TIGECYCLINE	0	1
ERYTHRO BASE	0	1
ERYTHRO/SULFISOX	0	1
FIDAXOMICIN	0	1
TELITHROMYCIN	0	1
AMOX/POT CLAV	0	1
AMOXICILLIN	0	1
AMPICILLIN	0	1
CARBENICILLIN	0	1
CLOXACILLIN	0	1
DICLOXACILLIN	0	1
METHICILLIN	0	1
MEZLOCILLIN	0	1
NAFCILLIN	0	1
OXACILLIN	0	1
PCN G BENZ	0	1
PCN G BENZ/PROC	0	1
PCN G NA	0	1
PCN G POT	0	1
PCN G PROC	0	1
PCN V POT	0	1
PIPERACILLIN	0	1
PIPERACILLIN/TAZO	0	1
TICAR/CLAV POT	0	1
TICARCILLIN	0	1
CIPROFLOXACIN	0	1
DELAFLOXACIN	0	1
GEMIFLOXACIN	0	1
SULFADIAZINE	0	1
SULFAMETHIZOLE	0	1
SULFAMETHOX	0	1
SULFASALAZINE	0	1
SULFISOXAZOLE	0	1
TRIMETHOPRIM	0	1
DEMECLOCYCLINE	0	1
ERAVACYCLINE	0	1
MINOCYCLINE	0	1
OMADACYCLINE	0	1
TETRACYCLINE	0	1
NITROFURAN	0	1
FOSFOMYCIN TROMETHAMINE GRAN	0	1
